# Supplementary material for: Regulatory Mechanism of ABA and ABI3 on Vegetative Development in the Moss Physcomitrella patens
Source: Int J Mol Sci. 2018 Sep 12;19(9):2728. doi: 10.3390/ijms19092728 (PMC6164827; doi:10.3390/ijms19092728)
Supplement: Supplementary file 1 [file ijms-19-02728-s001.zip]

Archive with 2 entries (1 files):
- ijms-345428-supplementary/
- ijms-345428-supplementary/Supplemental+Table.xlsm
