# Supplementary material for: Regulatory Mechanism of ABA and ABI3 on Vegetative Development in the Moss Physcomitrella patens
Source: Int J Mol Sci. 2018 Sep 12;19(9):2728. doi: 10.3390/ijms19092728 (PMC6164827; doi:10.3390/ijms19092728)
Supplement: Supplementary file 1 [file ijms-19-02728-s001.zip › ijms-345428-supplementary/Supplemental+Table.xlsm]

## Sheet: Supplemental Table 1
Supplemental Table S1 Supplemental table S2 Abundance change of individual different expression genes involved in cell growth/division/differentiation
Metabolic Group	Accession No.	Description	Sample_abi3_0h_1	Sample_abi3_0h_2	Sample_abi3_0h_3	Sample_abi3_2h_1	Sample_abi3_2h_2	Sample_abi3_2h_3	Sample_abi3_4h_1	Sample_abi3_4h_2	Sample_abi3_4h_3	Sample_WT_0h_1	Sample_WT_0h_2	Sample_WT_0h_3	Sample_WT_2h_1	Sample_WT_2h_2	Sample_WT_2h_3	Sample_WT_4h_1	Sample_WT_4h_2	Sample_WT_4h_3
cell growth/division/differentiation	Pp3c11_6020	regulation of cell division	385	533	485	209	181	327	184	175	198	70	78	46	38	37	25	17	26	15
	Pp3c16_270	regulation of cell division	175	263	191	108	104	155	115	135	150	102	132	115	30	28	29	38	30	24
	Pp3c17_2880	regulation of cell division	743	977	781	736	637	1119	371	504	452	360	257	273	307	306	329	150	128	132
	Pp3c19_16640	regulation of cell cycle	268	299	255	66	52	66	79	96	82	72	28	53	10	6	9	6	4	1
	Pp3c19_9596	regulation of cell cycle	506	551	449	356	302	598	246	286	279	151	106	125	179	148	120	85	80	52
	Pp3c24_12680	regulation of cell cycle	382	455	407	60	61	101	118	133	150	75	34	67	22	30	14	4	2	6
	Pp3c26_9880	regulation of cell cycle	35	27	34	12	14	15	13	23	16	3	1	10	2	1	6	1	0	1
	Pp3c4_24010	nuclear migration along microfilament	2512	3068	2577	3266	2882	4528	1614	1862	1766	448	385	343	918	953	964	882	770	676
	Pp3c26_2060	positive regulation of apoptotic process	1044	1218	1145	1427	1377	1694	1475	1750	1565	1137	1069	1034	1421	1273	1577	1879	1662	1552
	Pp3c16_8920	positive regulation of apoptotic process	143	150	132	154	136	184	164	189	189	165	207	216	233	144	185	284	266	244
	Pp3c4_10880	positive regulation of apoptotic process	616	692	586	871	698	1186	571	697	645	131	81	121	297	283	275	210	164	140
	Pp3c21_16630	aging	73	82	91	261	259	400	516	599	509	258	221	249	635	529	615	1389	1055	1155
	Pp3c27_7700	aging	215	220	222	10963	9864	16608	5245	5924	5501	1655	1433	1322	20715	19716	22094	11727	10080	10138
	Pp3c15_10300	positive regulation of mitotic metaphase/anaphase transition	1870	2422	1979	1529	1353	2448	1135	1326	1187	780	707	672	1716	1539	1760	1051	835	771
	Pp3c19_21240	positive regulation of growth	603	778	701	7607	7009	10853	7508	8221	7655	2787	2500	2466	9356	8131	9119	14043	11220	12294
	Pp3c5_16730	regulation of cellular senescence	16	18	10	19	11	24	6	25	13	114	93	63	93	111	103	158	112	98
	Pp3c7_560	negative regulation of epidermal growth factor receptor signaling pathway	564	649	581	1070	1068	1366	753	894	713	906	755	729	2760	2503	3008	1738	1538	1505
	Pp3c10_22850	cellular response to transforming growth factor beta stimulus	4	4	1	523	526	737	2047	2287	1888	11	5	15	1683	1653	1937	16582	14455	13349
	Pp3c14_3010	positive regulation of cell cycle	1094	1264	1110	1468	1304	2066	1278	1410	1469	482	460	413	2675	2496	2964	1496	1208	1154
	Pp3c14_9830	microtubule depolymerization	441	592	488	1213	1099	1622	1123	1215	1143	340	257	309	622	587	704	439	394	358
	Pp3c19_3640	regulation of establishment of cell polarity	661	727	633	1147	1087	1523	906	1035	1098	419	330	352	1061	1086	1160	861	723	590
	Pp3c25_330	negative regulation of organ growth	1137	1384	1184	2045	1957	2797	1551	1676	1706	881	723	766	3752	3459	3917	2370	2112	1967
	Pp3c25_7680	regulation of adaxial/abaxial pattern formation	750	898	758	986	909	1417	828	1010	1064	357	293	320	786	729	824	626	466	412
	Pp3c26_3410	plant organ development	69	78	62	73	61	121	61	68	57	70	89	51	141	124	136	166	150	157
	Pp3c27_6350	cell aging	1970	2345	2087	1251	1217	1570	1548	1783	1567	1207	1069	964	2115	1968	2116	1594	1353	1478
	Pp3c2_15970	positive regulation of Notch signaling pathway notch信号影响细胞正常形态发生的多个过程，包括多能祖细胞的分化、细胞凋亡、细胞增殖及细胞边界的形成。	191	198	174	945	932	1432	1032	1190	1214	151	123	105	1385	1251	1412	1853	1683	1588
	Pp3c13_18320	programmed cell death	453	595	462	2989	2679	4498	2858	3357	3357	47	30	33	1448	1538	1573	946	872	620
	Pp3c14_11070	programmed cell death	1890	2296	2018	8582	7725	11604	7621	8366	7688	1194	965	941	8666	7654	8680	7166	5903	5355
	Pp3c6_21850	positive regulation of cell growth	130	159	158	151	137	175	184	235	241	228	257	271	417	372	416	452	451	406
	Pp3c11_18940	regulation of timing of transition from vegetative to reproductive phase	523	647	512	896	809	1300	617	699	696	269	169	189	376	419	374	283	237	233
	Pp3c4_850	regulation of timing of transition from vegetative to reproductive phase	2739	3200	2781	3383	3641	4383	2676	2986	2656	1038	926	975	3396	3046	3605	2735	2348	2500
	Pp3c7_2300	regulation of timing of transition from vegetative to reproductive phase 从营养到生殖阶段的过渡时间的调控	5	7	7	2	2	4	0	1	0	6	5	6	14	5	2	16	21	5
	Pp3c17_12980	sexual reproduction	59	63	48	16	14	18	9	7	8	176	151	151	52	47	63	19	14	19
	Pp3c22_17770	sexual reproduction	27	26	20	4	8	7	12	6	6	522	456	477	80	111	115	47	26	39
	Pp3c22_630	sexual reproduction	250	324	271	72	63	68	99	93	80	268	274	255	42	37	34	20	15	14
	Pp3c2_19950	sexual reproduction	265	283	298	148	169	266	126	173	142	108	108	74	42	36	41	28	26	9
	Pp3c12_10360	positive regulation of secondary cell wall biogenesis	533	679	506	681	625	926	146	209	171	633	533	507	204	158	219	66	75	61
	Pp3c13_20650	positive regulation of secondary cell wall biogenesis	545	688	596	98	84	120	30	51	48	122	89	83	68	63	83	26	30	22
	Pp3c4_20430	positive regulation of secondary cell wall biogenesis	5	5	3	7	4	12	3	4	4	18	17	24	5	2	6	8	4	3
	Pp3c11_24620	interphase microtubule nucleation by interphase microtubule organizing center	176	233	180	169	119	202	141	182	198	140	136	115	46	46	64	43	38	22
	Pp3c23_1190	interphase microtubule nucleation by interphase microtubule organizing center	179	233	202	62	53	81	80	73	82	122	88	97	52	50	63	25	15	16
	Pp3c24_16220	interphase microtubule nucleation by interphase microtubule organizing center	331	374	314	105	104	144	142	148	145	254	221	225	85	76	73	56	32	57
	Pp3c11_21140	negative regulation of leaf senescence	1017	1205	1051	540	500	652	405	506	414	802	786	755	366	308	366	234	164	174
	Pp3c22_17900	negative regulation of leaf senescence	523	588	563	282	273	422	226	298	260	483	499	401	255	255	284	136	100	107
	Pp3c6_12520	anaphase-promoting complex-dependent catabolic process	1198	1345	1126	249	236	276	710	828	821	886	706	772	436	413	461	249	219	235
	Pp3c7_6320	anaphase-promoting complex-dependent catabolic process	75	92	73	59	69	56	52	66	47	53	30	54	12	24	19	15	16	5
	Pp3c11_21910	root development	220	299	243	79	75	125	102	147	163	99	71	74	12	26	16	16	15	6
	Pp3c11_22970	root development	45	64	48	31	38	49	57	48	46	62	55	41	21	18	22	16	16	12
	Pp3c11_22990	root development	263	242	257	55	54	111	33	63	55	57	52	78	24	27	31	9	12	8
	Pp3c13_14480	root development	8246	10451	8541	2368	1939	3650	947	1076	993	4032	3193	3243	415	378	431	500	387	352
	Pp3c14_3310	root development	287	328	283	46	65	65	45	51	51	64	36	53	2	2	5	4	2	5
	Pp3c15_24980	root development	329	403	340	27	41	74	85	75	69	257	189	205	32	34	22	55	25	33
	Pp3c24_2970	root development	6	22	23	4	3	8	6	6	4	121	128	102	10	17	12	9	8	12
	Pp3c26_3400	root development	60	63	49	20	22	28	28	34	25	117	128	105	26	18	24	7	13	10
	Pp3c27_850	root development	837	1051	852	451	397	691	365	484	488	147	116	167	63	71	60	42	34	35
	Pp3c2_6520	root development	759	954	758	524	453	705	352	327	312	470	420	350	160	141	190	135	127	110
	Pp3c3_21910	root development	5913	7059	5869	535	546	756	219	224	183	52	45	50	15	14	11	1	2	0
	Pp3c8_16890	root development	791	991	785	197	235	265	401	434	339	1282	1162	1299	447	355	417	230	191	209
	Pp3c8_21000	root development	501	610	583	293	257	417	226	267	215	459	378	359	64	89	74	99	68	77
	Pp3c9_25570	root development	353	439	396	13	21	25	41	49	34	97	96	100	21	15	15	14	5	7
	Pp3c18_5730	regulation of cell division	188	235	214	5	1	9	15	7	14	192	158	147	31	20	23	16	15	6
	Pp3c23_17120	regulation of cell division	65	58	52	16	14	30	14	20	32	117	107	91	26	22	27	20	11	11
	Pp3c10_6810	regulation of cell shape	810	949	813	343	334	487	335	368	331	193	116	145	47	39	57	27	45	34
	Pp3c11_21950	regulation of cell shape	185	249	204	123	98	157	123	136	166	225	211	157	69	51	66	66	51	30
	Pp3c11_25910	regulation of cell shape	633	707	655	338	324	561	290	384	364	271	199	225	119	84	101	60	56	53
	Pp3c12_5650	regulation of cell shape	61	93	83	7	7	5	5	4	4	26	15	15	2	6	4	2	2	1
	Pp3c1_26880	regulation of cell shape	111	141	139	70	73	100	62	87	83	80	101	81	21	27	20	34	22	10
	Pp3c21_21800	regulation of cell shape	952	1050	964	230	191	255	122	167	150	1099	842	878	52	42	48	74	64	67
	Pp3c22_22050	regulation of cell shape	80	80	67	86	68	107	87	79	87	95	104	91	23	26	27	32	26	25
	Pp3c24_4600	regulation of cell shape	102	113	106	28	18	32	49	35	50	57	39	49	14	3	13	14	5	5
	Pp3c25_14980	regulation of cell shape	673	780	678	714	671	1076	530	599	577	114	59	91	34	38	41	27	25	24
	Pp3c4_14550	regulation of cell shape	308	327	303	120	137	121	65	54	63	710	520	598	164	179	181	109	101	65
	Pp3c4_15060	regulation of cell shape	591	719	675	212	186	306	375	413	383	368	347	311	173	158	214	126	87	97
	Pp3c21_16610	positive regulation of programmed cell	586	805	670	163	126	212	100	159	92	284	240	228	67	101	72	42	39	35
	Pp3c24_11630	positive regulation of programmed cell	675	832	781	269	232	393	260	315	308	609	582	522	214	176	228	200	145	131
	Pp3c6_8660	positive regulation of programmed cell	18	12	12	7	2	11	9	15	7	60	40	27	5	5	6	14	13	5
	Pp3c13_19830	actin filament-based movement	1268	1635	1325	94	92	175	94	112	143	123	91	89	69	47	57	18	17	19
	Pp3c15_24240	actin filament-based movement	653	749	650	170	164	213	180	197	172	189	113	149	49	56	53	13	16	17
	Pp3c22_17580	gametophyte development	122	160	136	27	36	47	102	160	137	74	74	63	9	9	9	18	25	11
	Pp3c2_19390	gametophyte development	207	177	176	206	212	268	147	172	189	149	89	129	41	41	42	38	35	27
	Pp3c9_8900	centrosome duplication	949	1232	1044	197	181	290	134	176	146	775	608	601	120	96	120	105	60	88
	Pp3c12_13650	regulation of shoot system development	497	614	536	167	157	292	59	58	51	332	280	315	88	80	92	38	33	21
	Pp3c4_6860	regulation of shoot system development	43	43	37	62	46	97	36	25	21	91	95	73	32	22	28	32	18	21
	Pp3c22_9250	asymmetric cell division	592	732	591	509	531	728	344	397	346	625	526	539	175	149	166	127	146	138
	Pp3c26_12740	asymmetric cell division	79	80	82	20	18	23	52	47	40	763	729	646	82	98	101	152	125	96
	Pp3c10_650	seminiferous tubule development	519	609	564	469	349	702	372	421	429	217	224	142	138	155	184	86	58	36
	Pp3c11_4360	plant-type cell wall modification	12	8	10	4	3	3	1	8	4	421	345	327	86	74	81	29	24	29
	Pp3c19_4830	DNA strand elongation involved in mitotic DNA replication	212	247	241	135	148	236	126	183	167	173	168	157	55	40	68	47	44	48
	Pp3c1_34820	DNA unwinding involved in DNA replication	668	740	691	357	337	499	329	348	406	445	333	319	191	205	255	95	89	80
	Pp3c24_11460	negative regulation of microtubule depolymerization	700	813	762	384	337	596	365	465	431	700	476	502	190	151	143	167	120	136
	Pp3c24_8490	post-embryonic plant morphogenesis	207	201	199	7	9	12	27	30	25	334	312	284	81	73	88	60	52	37
	Pp3c4_31220	nuclear DNA replication	637	716	630	418	365	633	311	379	348	241	240	181	348	385	374	63	65	51
	Pp3c22_20980	negative regulation of cell proliferation	40	52	53	10	4	5	33	34	30	33	27	30	7	4	5	0	6	14
	Pp3c23_800	negative regulation of cell proliferation	11	13	10	2	4	9	4	9	3	63	72	83	15	16	6	13	5	13
	Pp3c3_23690	negative regulation of cell proliferation	501	612	553	337	315	454	309	363	351	205	175	152	80	76	100	69	44	36
	Pp3c8_4130	negative regulation of cell proliferation	7	12	7	6	2	4	4	0	0	122	122	108	11	10	22	27	20	20
	Pp3c12_13740	metabolic process	946	1120	1007	74	71	109	75	95	81	98	94	78	55	62	48	7	16	18
	Pp3c16_17790	metabolic process	421	450	407	139	132	153	173	185	157	779	742	705	350	370	365	179	145	134
	Pp3c16_20890	metabolic process	4076	4916	4269	2457	2555	3100	682	774	688	7138	5941	5915	2828	2906	3031	951	915	895
	Pp3c20_16410	metabolic process	96	130	119	231	223	289	247	274	265	270	226	190	70	57	60	56	25	21
	Pp3c21_15670	metabolic process	154	151	154	67	64	93	56	87	74	109	99	114	4	11	11	29	29	32
	Pp3c23_940	metabolic process	151	127	121	19	17	21	22	20	25	550	491	527	18	23	39	25	29	23
	Pp3c3_1640	metabolic process	79	120	83	38	38	55	49	48	57	267	270	267	43	42	50	59	36	40
	Pp3c9_4760	metabolic process	1885	2277	1965	246	217	431	359	383	334	2604	2057	2005	262	192	246	422	337	300
	Pp3c10_19450	cell cycle	76	75	66	18	20	23	21	28	14	41	27	32	13	7	4	1	3	2
	Pp3c15_11610	cell cycle	459	519	442	54	60	75	63	83	112	165	164	143	39	40	46	65	39	30
	Pp3c15_17470	cell cycle	663	811	738	177	176	292	328	311	326	625	603	567	153	145	117	125	102	86
	Pp3c22_1100	cell cycle	943	1041	937	484	405	725	376	440	439	964	817	788	653	627	630	281	234	255
	Pp3c22_17100	cell cycle	18	12	6	6	3	5	3	5	8	19	15	30	5	3	3	7	2	2
	Pp3c22_4940	cell cycle	545	617	617	307	263	361	309	351	297	450	430	438	172	138	175	129	112	108
	Pp3c24_19870	cell cycle	70	107	87	53	52	83	45	57	65	89	80	62	25	29	20	19	12	11
	Pp3c27_7750	cell cycle	1127	1403	1229	475	390	687	281	315	281	423	460	339	192	203	190	94	86	84
	Pp3c2_14050	cell cycle	133	180	163	75	60	77	114	109	89	115	73	89	24	25	19	31	18	24
	Pp3c6_3460	cell cycle	447	534	492	302	215	375	247	256	294	143	130	115	85	99	83	31	35	43
	Pp3c7_25430	cell cycle	297	353	304	160	132	179	130	149	110	126	131	160	54	46	67	38	29	36
	Pp3c9_8300	cell cycle	549	705	553	203	214	284	299	368	328	580	507	452	117	112	109	128	83	132
	Pp3c14_25480	regulation of actin cytoskeleton organization	289	402	329	552	548	781	126	133	108	178	140	155	19	16	25	8	6	4
	Pp3c15_12440	cellular response to transforming growth factor beta stimulus	568	682	657	356	312	426	371	351	355	728	664	563	297	305	303	149	160	167
	Pp3c16_10570	positive regulation of cell cycle	11	13	6	6	5	6	3	4	2	9	17	9	6	1	1	1	0	0
	Pp3c17_18070	regulation of unidimensional cell growth	357	483	369	83	90	117	105	109	110	80	66	70	10	9	11	13	8	7
	Pp3c17_18550	regulation of plant-type cell wall cellulose biosynthetic process	41	41	39	36	27	57	26	29	30	305	268	204	107	124	122	89	55	61
	Pp3c23_17360	meristem development	13	12	14	2	1	3	4	1	0	34	22	21	9	14	4	1	4	2
	Pp3c3_30010	meristem initiation	786	995	781	158	120	217	240	301	269	1104	985	911	143	110	114	126	133	97
	Pp3c7_8540	positive regulation of microtubule polymerization	440	529	497	225	236	311	332	384	333	721	601	652	284	236	269	218	179	185
	Pp3c12_12980	positive regulation of cell growth	800	975	883	548	461	799	389	447	478	306	196	190	134	112	161	75	51	58
	Pp3c14_17730	negative regulation of programmed cell death	3071	3439	3067	1056	1022	1579	782	853	857	895	842	666	274	218	252	251	254	186
	Pp3c24_2840	negative regulation of programmed cell death	21	40	23	35	21	47	17	29	26	264	203	199	39	46	56	48	32	24
	Pp3c16_16660	cell cycle arrest	416	486	459	153	176	252	169	171	193	199	198	171	70	83	60	48	42	27
	Pp3c20_18860	shoot system development	133	149	160	93	100	116	99	134	123	266	198	168	62	56	52	53	68	65
	Pp3c21_8110	regulation of developmental process	23	32	14	9	11	12	2	4	7	23	13	17	21	27	16	12	16	27
	Pp3c12_210	root development	1513	1747	1581	587	539	680	399	529	481	730	719	666	456	443	404	226	241	215
	Pp3c17_13250	root development	768	975	806	341	329	496	271	307	285	100	92	71	119	98	127	93	87	88
	Pp3c25_14690	regulation of programmed cell death	892	1026	862	331	334	441	256	341	269	381	325	269	791	735	845	391	284	351
	Pp3c12_7720	negative regulation of organ growth	318	387	342	77	93	106	88	111	88	62	82	77	39	34	43	58	63	59
	Pp3c16_13490	floral meristem determinacy	2143	2389	2016	914	895	1206	728	890	762	1976	1597	1513	1231	1209	1281	1210	986	961
	Pp3c26_8170	simple leaf morphogenesis	9	6	6	3	4	5	0	1	2	7	3	6	7	4	10	0	1	3
	Pp3c10_9020	growth	669	842	710	222	211	386	247	237	238	404	354	320	198	167	179	137	129	119
	Pp3c14_17850	growth	799	900	827	303	279	389	202	291	233	395	339	312	181	172	189	92	96	49
	Pp3c18_22500	growth	495	502	424	58	64	70	65	87	63	1157	1048	1094	317	298	334	180	160	160
	Pp3c26_4220	cell death	2016	2292	2018	883	805	1108	233	242	211	5360	5098	4560	4058	3688	4286	746	607	610
	Pp3c27_5110	cell death	3086	3513	3119	1694	1746	2346	980	1073	1036	1347	1046	1082	802	688	823	413	392	377
	Pp3c20_21960	meristem maintenance	3577	4428	3485	1021	938	1317	400	528	417	5978	5397	4950	3452	3237	3801	936	828	824
	Pp3c15_17790	cell fate determination	602	780	646	247	210	383	223	235	209	500	467	417	98	101	115	69	54	78
	Pp3c15_7730	microgametogenesis	12	9	21	13	5	16	2	3	3	33	29	23	2	2	6	6	7	4
	Pp3c11_26760	post-embryonic development	184	257	219	92	98	135	65	85	70	101	88	73	73	44	74	40	37	48
	Pp3c1_1810	post-embryonic development	692	846	755	400	316	459	161	169	170	115	65	81	101	96	82	27	31	21
	Pp3c15_6410	multicellular organism growth	884	1024	931	4306	3733	6176	2257	2579	2483	662	577	517	4094	3999	4145	2241	1738	1573
	Pp3c5_21170	multicellular organism growth	219	294	270	692	669	937	627	684	644	333	363	304	815	708	796	653	555	540
	Pp3c15_21790	actin filament bundle assembly	721	873	745	1729	1629	2351	1321	1604	1487	460	393	428	1563	1518	1547	1229	1033	961
	Pp3c22_17910	actin filament bundle assembly	1086	1257	1176	1908	1899	2431	2463	2729	2507	2302	2000	2066	4419	3867	4544	5766	4809	5243
	Pp3c26_4930	positive regulation of necrotic cell death	952	1076	972	1165	1314	1338	1537	1738	1427	1824	1816	1820	2021	1975	2106	3670	3293	3395
	Pp3c1_20700	positive regulation of necrotic cell death	1162	1285	1231	3457	3319	4338	4224	4427	3783	1583	1300	1322	2492	2250	2760	4071	3727	3735
	Pp3c15_4870	seed germination	30	41	25	48	56	68	243	263	236	338	273	252	327	261	351	611	528	494
	Pp3c20_7290	seed germination	167	203	151	682	531	1120	320	421	392	51	42	41	452	383	337	204	149	172
	Pp3c21_11410	seed germination	39	39	35	33	42	51	63	75	29	260	256	225	61	48	54	109	98	81
	Pp3c22_5280	seed germination	1874	2149	1907	16011	15323	22238	11004	12260	11194	1755	1505	1477	26353	23917	26926	19523	16237	17202
	Pp3c25_10310	seed germination	12	7	7	3075	3142	3739	7979	9288	8520	246	196	203	13793	12927	14850	34117	30565	31102
	Pp3c6_22250	seed germination	94	139	125	613	611	841	265	251	233	157	133	135	360	350	362	177	162	157
	Pp3c4_13920	aging	364	432	364	423	499	567	585	611	588	708	622	622	355	362	367	343	292	361
	Pp3c18_12780	vegetative phase change	208	241	211	288	255	442	334	347	315	466	397	368	80	62	95	142	137	137
	Pp3c23_17310	leaf shaping	130	171	142	268	213	287	247	258	241	172	144	148	156	130	142	180	160	112
	Pp3c24_8590	regulation of mitotic spindle organization	5	12	3	13	7	4	12	17	11	12	7	3	2	2	2	5	3	2
	Pp3c9_4100	regulation of asymmetric cell division	8	27	16	16	16	27	25	34	23	8	11	5	1	1	6	7	5	7
	Pp3c17_4020	filamentous growth	5	10	5	36	35	42	70	93	70	15	20	24	94	105	85	252	225	220
	Pp3c21_12190	regulation of secondary cell wall biogenesis	107	137	113	157	174	221	188	246	181	73	77	62	94	107	113	82	93	72
	Pp3c25_13740	transmitting tissue development	0	0	0	0	1	1	3	6	2	0	0	0	0	0	0	0	0	0
	Pp3c6_8850	stem vascular tissue pattern formation	109	89	102	533	473	764	944	1076	965	69	50	54	2250	2362	2578	3533	2915	2650
	Pp3c15_4030	brassinosteroid biosynthetic process	24	25	25	8	17	14	16	22	13	240	210	235	20	20	22	78	96	105
	Pp3c24_15730	brassinosteroid biosynthetic process	125	135	136	44	36	76	33	26	27	1402	1115	1249	666	604	676	452	387	376
	Pp3c2_17920	brassinosteroid biosynthetic process	28	54	42	67	62	110	80	88	84	331	298	253	451	389	436	564	383	436
	Pp3c6_28890	brassinosteroid biosynthetic process	508	591	504	307	365	403	350	456	395	919	754	791	485	394	484	415	407	361
	Pp3c14_11680	regulation of mitotic cell cycle	637	763	634	638	652	852	658	754	661	1274	1174	1092	643	569	665	619	505	517
	Pp3c26_1130	regulation of mitotic cell cycle	0	1	3	0	0	0	0	0	0	23	26	21	9	10	8	6	1	6
	Pp3c4_24020	regulation of mitotic cell cycle	25	20	25	26	36	38	26	28	19	119	103	110	51	50	46	63	57	58
	Pp3c8_1540	regulation of mitotic cell cycle	8	12	8	7	10	24	11	8	6	16	20	10	21	18	14	10	6	9
	Pp3c17_21080	positive regulation of seed germination	0	0	1	476	394	661	1267	1361	1338	9	7	4	1840	1849	1922	3274	2459	2261
	Pp3c19_18250	positive regulation of seed germination	0	0	0	0	0	0	1	1	2	2	8	7	14	8	5	41	45	43
	Pp3c24_4490	positive regulation of seed germination	2330	2786	2441	2854	2797	3669	3164	3417	3175	7816	7210	6532	9293	9177	10517	13202	11877	11404
	Pp3c24_4700	aging	534	617	509	428	423	453	490	548	504	1309	1217	1209	758	610	678	894	742	738
	Pp3c19_5700	cell cycle arrest	82	94	79	91	92	112	80	106	89	206	160	168	41	34	46	67	68	62
	Pp3c17_10600	multicellular organism growth	3	8	3	2	3	2	6	2	3	24	27	34	9	7	6	3	0	2
	Pp3c24_3580	multicellular organism growth	41	55	44	250	166	271	30	53	40	157	146	152	70	66	67	204	136	216
	Pp3c11_10380	regulation of cell cycle G1/S phase transition	8	15	11	19	18	32	22	14	5	38	30	33	16	8	17	12	14	11
	Pp3c22_14800	anisotropic cell growth	7	14	13	7	5	19	10	12	6	172	142	164	163	129	158	171	131	123
	Pp3c23_16570	positive regulation of mitotic cell cycle	13	14	6	5	7	7	11	11	5	22	17	18	17	17	12	12	16	5
	Pp3c11_15930	regulation of cell growth	0	0	0	0	0	0	0	0	0	5	4	2	0	0	0	1	5	4
	Pp3c22_13440	stem cell population maintenance	12	15	29	24	18	28	26	13	26	45	38	44	17	24	27	49	26	25
	Pp3c9_25400	stem cell population maintenance	137	168	153	70	63	93	59	67	69	281	254	263	127	77	102	104	79	64
	Pp3c23_19100	asymmetric cell division	11	6	10	1	3	2	4	2	5	52	59	48	6	12	13	23	8	18
	Pp3c15_10500	cell tip growth	8	8	3	4	7	5	7	5	8	20	19	15	22	33	26	23	25	20
	Pp3c22_12740	cell tip growth	216	251	213	516	487	854	514	588	492	3236	2998	2637	4753	4227	4969	3708	3021	2774
	Pp3c9_3820	maintenance of seed dormancy	86	120	89	165	131	179	407	416	412	252	169	178	577	621	621	1496	1516	1265
	Pp3c20_23580	filamentous growth	83	83	82	63	75	112	76	91	92	170	155	130	89	95	96	140	105	99
	Pp3c13_9300	developmental vegetative growth	479	472	449	459	484	525	532	569	509	587	605	541	582	563	699	753	774	686
	Pp3c18_18960	regulation of root development	0	0	0	0	0	0	0	0	0	2	1	0	0	0	3	4	4	1
	Pp3c23_1480	regulation of root development	4	7	2	3	6	0	1	0	0	10	11	6	8	15	14	15	6	15
	Pp3c1_12850	negative regulation of programmed cell death	4683	5450	4720	3703	3715	5089	3630	4055	4439	4969	4596	4286	6601	5969	7136	6996	5712	5668
	Pp3c11_22400	leaf development	604	866	690	661	653	890	644	712	745	916	882	768	933	818	988	1127	932	910
	Pp3c11_26670	leaf development	9	21	14	67	44	87	37	62	31	91	51	75	112	80	106	229	172	152
	Pp3c11_2790	leaf development	393	464	417	456	464	600	713	763	660	846	912	854	710	530	688	1114	898	994
	Pp3c17_21360	leaf development	559	695	544	267	298	340	296	325	312	668	669	697	599	551	628	572	460	492
	Pp3c25_160	leaf development	2	4	4	31	15	47	25	32	39	10	3	5	144	193	193	287	188	126
	Pp3c6_20680	leaf development	1204	1287	1155	962	1048	1273	1119	1237	1137	1955	1675	1789	1636	1546	1680	1826	1687	1741
	Pp3c10_11042	cell division	18	33	24	9	12	3	47	49	60	5	2	8	4	3	2	9	5	5
	Pp3c10_11880	cell division	175	213	184	292	264	396	190	210	208	96	72	49	120	115	119	96	78	62
	Pp3c10_15350	cell division	852	1369	421	529	479	763	866	720	1106	1075	1616	739	914	781	628	580	504	405
	Pp3c10_16970	cell division	547	655	569	321	269	489	251	288	299	167	126	113	101	104	102	60	64	51
	Pp3c10_24900	cell division	1071	1232	1050	1146	1041	1633	810	1009	999	191	103	133	162	142	116	130	116	98
	Pp3c11_15990	cell division	904	1072	910	1089	996	1502	761	920	887	193	147	184	502	442	534	303	264	214
	Pp3c11_17850	cell division	555	686	586	415	390	601	652	761	739	232	152	208	69	63	79	137	111	120
	Pp3c11_8170	cell division	13	24	7	6	9	13	8	18	8	0	2	1	0	0	1	0	1	0
	Pp3c12_12160	cell division	85	101	82	27	37	48	33	39	23	26	30	23	18	15	12	33	15	10
	Pp3c12_6220	cell division	482	527	452	310	250	337	464	580	534	177	151	158	152	150	153	134	80	89
	Pp3c13_8840	cell division	395	483	372	123	121	211	343	367	387	58	51	62	36	50	38	40	32	38
	Pp3c14_14750	cell division	425	528	437	209	202	260	255	233	234	163	87	94	118	122	112	84	96	57
	Pp3c14_17140	cell division	464	542	519	102	83	132	442	514	468	48	26	30	12	17	17	16	12	10
	Pp3c14_20300	cell division	2365	2706	2201	1574	1687	1771	1563	1788	1482	793	548	703	638	627	615	554	652	568
	Pp3c14_8760	cell division	295	382	273	107	80	166	83	85	82	45	23	40	6	2	9	1	3	4
	Pp3c15_21520	cell division	630	826	625	114	129	167	608	603	519	230	186	218	68	57	65	127	116	107
	Pp3c15_25040	cell division	1620	1987	1707	1364	1144	2094	843	879	930	539	501	463	682	720	718	407	331	256
	Pp3c15_25980	cell division	947	1134	967	2902	2385	4543	1408	1503	1569	424	377	254	1013	1261	1230	609	525	388
	Pp3c15_7610	cell division	109	121	116	103	70	140	45	67	74	17	17	17	12	21	27	8	12	2
	Pp3c16_20900	cell division	312	375	347	120	125	217	311	370	356	178	103	119	37	55	47	59	46	63
	Pp3c17_20400	cell division	419	510	413	264	307	388	313	372	390	156	128	134	98	128	104	77	105	58
	Pp3c17_22710	cell division	637	779	644	1743	1731	2165	1217	1299	1183	285	236	248	328	337	340	222	223	188
	Pp3c17_23480	cell division	2426	2948	2480	1927	1628	2809	1497	1693	1583	314	304	313	979	820	935	487	378	457
	Pp3c17_24130	cell division	2401	2919	2589	2066	1919	3001	1671	1983	1826	1010	919	860	796	832	917	736	559	460
	Pp3c18_16050	cell division	524	529	470	203	206	331	372	455	475	41	22	49	22	18	16	28	17	16
	Pp3c20_22990	cell division	159	203	174	53	65	89	273	279	300	8	7	11	5	15	11	30	30	18
	Pp3c22_14670	cell division	316	391	347	132	142	237	280	286	318	125	117	100	98	70	78	86	68	65
	Pp3c23_10270	cell division	2667	3311	2794	2228	1875	3186	1577	1790	1772	399	229	361	318	247	218	184	180	142
	Pp3c23_3860	cell division	305	344	319	59	35	93	159	151	152	120	118	105	49	43	41	51	59	38
	Pp3c24_13070	cell division	62	64	69	33	32	68	23	32	27	20	16	34	29	22	33	16	14	11
	Pp3c24_13420	cell division	1016	1202	1065	477	415	684	558	633	660	205	119	126	72	81	79	54	46	42
	Pp3c24_18820	cell division	1319	1522	1336	472	484	637	238	262	235	190	124	161	179	188	201	81	78	72
	Pp3c26_13260	cell division	88	110	105	19	21	44	11	10	11	30	19	24	2	4	7	0	1	0
	Pp3c26_6250	cell division	70	117	76	65	63	111	56	56	26	38	39	23	23	23	37	26	19	14
	Pp3c27_2050	cell division	2302	2709	2358	788	618	1206	481	568	544	559	487	458	411	359	405	336	262	258
	Pp3c2_24723	cell division	356	480	402	390	328	494	243	309	317	153	134	134	233	227	248	191	159	102
	Pp3c3_17810	cell division	239	262	272	235	178	394	174	202	171	86	84	53	52	48	59	49	33	9
	Pp3c4_15020	cell division	838	1017	897	712	677	978	623	685	666	350	242	253	179	155	204	183	165	104
	Pp3c5_12930	cell division	360	418	389	206	180	273	231	259	283	100	50	62	20	23	31	38	33	41
	Pp3c6_16450	cell division	2345	2847	2317	3467	2980	4766	1693	2030	2162	760	669	642	980	898	937	730	552	427
	Pp3c6_6440	cell division	356	489	398	484	408	672	467	496	495	155	127	100	191	180	164	141	117	96
	Pp3c7_20660	cell division	145	169	122	49	50	96	43	58	44	68	37	48	40	21	50	22	23	35
	Pp3c7_8870	cell division	172	219	156	57	51	79	224	248	261	66	39	56	15	7	10	46	35	27
	Pp3c8_21590	cell division	262	277	251	279	291	512	303	423	390	40	13	38	68	52	44	21	25	19
	Pp3c9_5570	cell division	1693	2032	1829	1353	1173	1937	817	968	896	407	348	321	409	470	429	274	238	223
	Pp3c11_23240	cell cycle	999	1131	988	1230	1051	1901	937	1038	1017	426	325	312	337	367	368	322	243	190
	Pp3c12_12730	cell cycle	672	848	715	746	701	1089	635	761	761	172	124	148	147	143	136	116	106	98
	Pp3c18_10640	cell cycle	571	700	573	509	462	721	462	505	474	161	81	120	169	165	135	147	151	119
	Pp3c19_9580	cell cycle	365	479	369	299	259	473	216	262	240	155	127	106	129	118	115	98	79	67
	Pp3c20_6190	cell cycle	427	450	441	278	235	370	248	326	318	200	129	164	99	104	94	70	79	59
	Pp3c24_6750	cell cycle	2668	3268	2734	1627	1408	2501	616	680	642	455	344	391	718	608	781	266	176	212
	Pp3c25_5710	cell cycle	1315	1455	1228	841	728	1158	620	703	719	209	98	165	148	124	81	56	63	43
	Pp3c27_2010	cell cycle	1301	1659	1387	1213	1069	1687	738	896	868	400	272	302	360	325	351	282	251	206
	Pp3c2_4720	cell cycle	19	20	21	17	5	19	11	18	14	1	7	0	0	1	0	1	0	0
	Pp3c3_17580	cell cycle	909	1149	964	695	667	1012	637	681	636	335	251	314	337	328	314	256	229	198
	Pp3c7_23730	cell cycle	271	354	325	205	163	305	179	233	227	136	105	96	82	77	85	58	59	57
	Pp3c9_8270	cell cycle	678	746	623	450	360	668	367	409	386	247	169	169	156	145	131	141	88	92
	Pp3c10_23660	negative regulation of flower development	175	227	166	188	163	258	185	177	202	42	44	38	97	85	83	113	84	58
	Pp3c11_11950	negative regulation of flower development	1239	1728	1369	1363	1166	2104	778	929	863	371	232	274	289	242	211	173	132	137
	Pp3c12_17420	negative regulation of flower development	551	631	581	570	591	705	524	587	601	185	150	194	182	164	249	208	165	135
	Pp3c14_2440	negative regulation of flower development	497	559	488	428	423	558	429	527	550	182	107	164	69	63	64	78	71	70
	Pp3c1_7460	negative regulation of flower development	500	565	510	557	489	707	477	554	554	190	128	197	149	131	149	146	103	117
	Pp3c2_12540	negative regulation of flower development	1123	1423	1106	904	762	1375	615	646	708	305	213	229	269	244	267	192	147	108
	Pp3c9_6410	negative regulation of flower development	437	609	444	401	379	565	372	450	488	203	124	164	77	69	76	111	81	66
	Pp3c10_17670	multicellular organism development	353	443	358	206	187	272	160	173	187	99	71	62	75	75	46	59	43	37
	Pp3c10_3610	multicellular organism development	9	7	2	0	1	16	2	0	1	0	0	0	0	1	0	0	1	0
	Pp3c11_20840	multicellular organism development	864	1102	856	828	672	1156	557	629	559	413	322	338	221	202	248	139	149	155
	Pp3c11_22280	multicellular organism development	1516	1903	1530	1320	1050	1798	698	790	821	491	353	391	776	738	840	443	357	308
	Pp3c13_14440	multicellular organism development	788	896	772	889	802	1407	535	622	667	249	131	213	291	261	259	178	136	129
	Pp3c14_680	multicellular organism development	232	245	238	131	119	154	164	140	166	87	62	81	35	34	38	29	33	27
	Pp3c17_9290	multicellular organism development	886	1069	987	599	524	888	417	444	427	378	381	285	216	235	268	161	126	134
	Pp3c21_15150	multicellular organism development	1140	1317	1099	923	788	1394	639	733	714	388	388	281	321	353	311	226	179	111
	Pp3c21_16440	multicellular organism development	469	617	488	167	171	230	127	149	131	178	151	149	121	99	117	154	143	129
	Pp3c21_18950	multicellular organism development	346	445	359	2250	2135	3019	2735	2991	3218	51	25	74	468	550	547	322	353	260
	Pp3c21_8450	multicellular organism development	389	525	402	323	280	527	188	249	267	73	74	56	83	130	108	33	25	18
	Pp3c22_13060	multicellular organism development	119	128	89	12	12	14	22	28	17	17	13	20	8	5	6	5	3	4
	Pp3c22_16800	multicellular organism development	649	758	631	401	381	588	309	397	346	107	121	105	169	171	196	116	115	114
	Pp3c23_7680	multicellular organism development	187	208	170	129	114	157	121	133	106	78	80	59	55	41	44	58	39	27
	Pp3c23_8400	multicellular organism development	4333	5290	4397	4708	4650	6453	2649	2922	2601	1928	1702	1637	3277	2692	3307	2006	1683	1852
	Pp3c24_11620	multicellular organism development	1291	1689	1407	1105	916	1597	659	709	700	450	387	380	343	323	388	211	187	158
	Pp3c24_15420	multicellular organism development	1142	1317	1189	1662	1710	2290	971	1195	1068	452	396	388	926	775	945	887	811	768
	Pp3c27_2730	multicellular organism development	609	708	619	240	260	402	314	361	351	187	125	185	209	190	229	175	148	135
	Pp3c2_24980	multicellular organism development	466	529	463	449	442	652	423	454	369	152	96	148	221	210	202	235	182	191
	Pp3c5_6540	multicellular organism development	2596	3326	2815	3560	2713	5418	1682	1953	1945	1347	960	932	1725	1545	1760	766	556	466
	Pp3c6_4910	multicellular organism development	2799	3403	3049	3259	2712	5220	1686	1907	1725	1266	986	1025	1428	1253	1352	734	519	513
	Pp3c6_9830	multicellular organism development	246	276	254	130	101	189	171	191	172	103	66	84	45	55	38	36	32	19
	Pp3c8_5420	multicellular organism development	655	818	693	832	741	1159	501	537	602	303	193	294	226	179	208	166	131	131
	Pp3c8_9180	multicellular organism development	500	494	442	59	45	58	47	51	41	189	164	179	7	11	7	14	12	13
	Pp3c9_11130	multicellular organism development	627	793	693	681	501	1129	397	464	422	200	196	161	283	316	335	212	160	128
	Pp3c21_18550	negative regulation of cell growth	816	964	852	387	384	575	371	473	435	183	138	148	151	106	161	157	98	129
	Pp3c11_12850	cytokinesis	332	426	361	176	145	208	432	500	457	135	106	88	84	81	103	107	68	91
	Pp3c19_2530	cytokinesis	1416	1724	1516	1567	1287	2432	946	1009	998	542	371	405	649	579	636	365	248	201
	Pp3c11_11810	cell aging	907	1066	898	678	583	1100	402	484	499	231	235	173	209	231	225	134	98	71
	Pp3c21_17550	negative regulation of organ growth	1584	1996	1699	788	720	989	838	932	898	478	336	400	461	420	473	500	458	406
	Pp3c18_13680	mitotic cytokinesis	924	1206	967	2121	1908	2936	2206	2423	2290	317	265	244	1281	1337	1357	1234	1050	910
	Pp3c20_16650	mitotic cytokinesis	585	799	646	334	307	540	354	415	472	44	29	42	18	14	22	28	27	18
	Pp3c24_4780	mitotic cytokinesis	449	592	489	570	502	743	380	383	425	81	42	43	44	37	36	31	34	33
	Pp3c27_5070	mitotic cytokinesis	887	1106	922	1563	1349	2170	1096	1250	1146	208	155	152	230	209	287	195	142	122
	Pp3c1_8430	positive regulation of cell growth	260	294	294	252	222	343	250	293	304	64	44	59	43	26	40	34	37	27
	Pp3c10_10240	negative regulation of cell proliferation	461	620	508	480	452	638	464	577	552	178	124	126	104	106	110	139	124	91
	Pp3c3_18970	negative regulation of cell proliferation	649	884	711	1147	845	1661	460	521	499	235	196	180	259	238	278	213	152	125
	Pp3c11_22340	unidimensional cell growth	1990	2597	2166	4380	2966	6764	1442	1935	1754	754	489	559	1617	1424	1679	463	366	371
	Pp3c12_8200	unidimensional cell growth	451	566	493	326	331	440	271	343	310	189	189	180	84	134	83	60	79	54
	Pp3c23_13280	unidimensional cell growth	439	452	373	260	210	356	197	210	232	114	113	92	323	279	335	166	129	110
	Pp3c25_8200	unidimensional cell growth	586	742	601	364	330	506	263	278	247	201	189	186	67	66	66	53	58	42
	Pp3c6_6220	unidimensional cell growth	50	61	56	42	38	44	11	20	30	13	6	7	27	27	26	19	8	9
	Pp3c7_10630	unidimensional cell growth	307	391	288	437	374	508	299	389	369	114	89	92	199	176	174	279	198	208
	Pp3c8_2900	unidimensional cell growth	420	547	480	255	199	366	322	400	380	164	134	159	52	55	54	62	45	40
	Pp3c7_8710	unidimensional cell growth	625	828	685	512	375	784	372	402	339	195	154	142	147	135	169	73	68	45
	Pp3c10_3440	regulation of cell size	31	24	23	32	33	51	28	34	23	11	9	10	13	8	14	19	19	7
	Pp3c18_8210	G2/M transition of mitotic cell cycle	113	123	125	114	92	197	68	78	84	30	20	17	24	18	13	5	11	4
	Pp3c7_18250	G2/M transition of mitotic cell cycle	733	981	821	1937	1913	2672	1136	1414	1406	186	92	142	553	563	593	322	261	208
	Pp3c11_12900	negative regulation of G1/S transition of mitotic cell cycle	897	1096	972	897	797	1338	753	849	718	362	300	325	464	387	466	392	320	264
	Pp3c12_15340	positive regulation of mitotic cell cycle	710	941	739	991	774	1822	467	575	569	145	88	141	405	317	366	123	108	116
	Pp3c12_8350	regulation of mitotic cell cycle phase transition	112	184	155	32	31	55	125	152	141	70	36	39	20	15	8	23	12	17
	Pp3c7_20520	regulation of leaf morphogenesis	2099	2607	2150	1664	1440	2644	1094	1198	1123	608	451	525	1115	968	1043	403	308	289
	Pp3c20_13303	regulation of growth	41	38	36	53	40	41	28	33	27	15	6	7	17	19	14	13	5	4
	Pp3c23_3470	regulation of growth	635	805	632	608	529	824	455	579	559	209	120	183	145	156	172	148	115	100
	Pp3c24_16310	regulation of growth	1615	1923	1687	1241	1018	1694	792	918	966	548	388	460	786	713	796	396	444	334
	Pp3c27_3890	regulation of growth	277	284	250	324	251	449	221	254	246	77	51	65	85	87	72	59	58	47
	Pp3c27_400	regulation of growth	65	85	83	20	10	31	13	17	21	24	17	20	14	11	13	9	4	2
	Pp3c6_280	regulation of growth	477	588	472	565	533	789	433	480	531	119	89	103	117	136	110	117	94	97
	Pp3c7_27360	regulation of growth	373	444	423	296	321	463	328	394	274	153	146	168	106	90	109	93	96	81
	Pp3c7_80	regulation of growth	694	834	720	454	467	651	373	437	448	229	157	185	152	155	150	126	101	97
	Pp3c20_17580	regulation of meristem development	1874	2265	1933	2499	2225	3481	1639	1794	1908	278	217	201	1441	1470	1593	494	462	373
	Pp3c4_2120	mitotic cell cycle	767	915	745	655	620	886	586	609	599	222	144	207	143	161	139	154	144	108
	Pp3c6_21870	mitotic cell cycle	455	565	459	75	83	115	353	352	419	15	6	13	11	11	5	5	5	3
	Pp3c14_3130	regulation of seed germination	2694	3238	2815	428	462	622	490	560	492	1148	1079	1050	1950	1818	2055	906	758	699
	Pp3c3_24950	regulation of seed germination	943	1019	945	923	713	1405	696	792	809	414	350	274	275	277	313	366	315	197
	Pp3c14_15480	seed development	29	25	21	8	4	12	4	2	7	2	4	0	1	1	2	0	1	1
	Pp3c21_580	seed development	1408	1826	1516	835	855	1074	547	628	624	385	283	352	368	348	340	236	187	226
	Pp3c23_20200	seed development	56	52	57	2211	2135	2676	2348	2708	2595	9	11	17	311	336	347	567	549	420
	Pp3c11_11100	cell division	136	167	118	61	72	69	134	142	164	90	77	88	22	11	31	31	29	29
	Pp3c11_19460	cell division	423	490	432	196	173	301	188	227	202	344	303	319	142	106	117	53	60	65
	Pp3c11_23580	cell division	64	89	71	23	20	29	82	82	100	43	43	37	7	5	7	12	22	16
	Pp3c13_24020	cell division	30	42	43	52	40	59	25	25	26	51	37	28	7	1	1	0	7	6
	Pp3c16_11310	cell division	1080	1215	1090	1168	981	1768	868	1073	1009	538	483	486	561	510	525	331	245	185
	Pp3c16_12330	cell division	96	137	114	58	56	80	153	131	121	54	55	43	15	15	18	26	24	18
	Pp3c17_11280	cell division	441	564	506	542	546	644	720	818	738	521	412	412	327	361	347	250	199	174
	Pp3c17_7410	cell division	343	397	325	144	109	240	172	165	150	344	293	276	100	90	87	62	42	49
	Pp3c25_7300	cell division	272	340	252	404	318	480	199	268	257	134	112	135	81	85	102	43	39	45
	Pp3c27_2950	cell division	334	320	305	191	181	318	208	258	244	217	226	131	100	106	80	81	60	65
	Pp3c2_11870	cell division	366	404	356	96	80	112	336	364	379	275	268	244	57	54	53	118	94	80
	Pp3c5_3310	cell division	489	569	446	394	371	506	491	523	517	224	171	193	129	92	138	151	125	123
	Pp3c9_18240	cell division	499	576	519	336	349	463	397	494	517	271	280	299	232	198	244	149	142	120
	Pp3c19_18510	cell cycle	661	814	720	487	455	628	440	443	466	514	463	474	321	322	353	182	141	121
	Pp3c1_32870	cell cycle	430	546	500	254	250	340	327	343	312	291	287	282	130	107	138	107	96	104
	Pp3c23_390	cell cycle	420	476	457	231	217	303	205	269	239	212	203	173	99	94	93	82	63	61
	Pp3c3_16930	cell cycle	292	337	297	191	186	295	229	217	218	181	174	150	74	108	102	52	73	54
	Pp3c13_2030	DNA replication initiation	134	208	178	79	76	86	152	148	148	132	132	119	48	27	51	42	37	54
	Pp3c23_19980	DNA replication initiation	171	192	173	34	52	51	151	182	161	116	94	107	30	26	24	62	45	52
	Pp3c3_700	DNA replication initiation	543	737	594	333	324	493	294	358	320	202	160	149	106	72	109	68	50	29
	Pp3c24_1350	mitotic nuclear division	391	480	393	160	131	219	501	560	504	223	176	174	69	84	77	106	81	80
	Pp3c14_11620	mitotic cytokinesis	718	893	742	681	644	1020	550	634	608	392	338	252	250	214	275	222	179	148
	Pp3c21_630	mitotic cytokinesis	1	5	4	0	4	7	6	4	5	0	0	2	1	0	0	0	0	0
	Pp3c26_560	negative regulation of cell proliferation	145	174	134	98	79	145	98	111	124	109	100	106	29	30	50	34	37	29
	Pp3c10_5620	post-embryonic development	252	281	218	99	116	140	120	113	130	196	165	144	33	31	35	31	34	29
	Pp3c11_18840	post-embryonic development	1106	1373	1112	1373	1117	2051	742	850	837	335	243	260	363	342	367	229	191	148
	Pp3c21_10500	post-embryonic development	947	1145	946	980	750	1642	398	468	432	249	131	193	342	300	284	87	64	81
	Pp3c21_13650	post-embryonic development	114	151	106	191	115	350	68	66	82	34	14	22	85	69	74	30	17	17
	Pp3c13_21530	DNA endoreduplication	238	303	192	135	101	173	127	167	151	136	197	139	38	44	47	45	46	34
	Pp3c22_12720	DNA endoreduplication	308	377	345	213	177	268	218	242	265	229	208	166	115	107	123	69	76	60
	Pp3c25_9140	DNA endoreduplication	125	135	130	45	58	86	83	79	106	37	31	27	27	26	26	26	23	11
	Pp3c5_20240	DNA endoreduplication	1047	1337	1114	1013	895	1334	764	897	885	299	184	235	227	201	188	182	157	117
	Pp3c15_15980	maintenance of seed dormancy	794	915	832	425	366	695	370	415	431	750	806	696	312	240	294	150	108	85
	Pp3c17_7260	negative regulation of cell death	102	156	105	104	99	141	73	74	79	37	54	42	24	18	22	27	24	6
	Pp3c1_13050	negative regulation of cell death	227	279	234	175	165	308	194	193	205	163	136	77	93	111	109	75	58	33
	Pp3c4_1880	negative regulation of cell death	1029	1274	1110	1294	1181	1942	896	1097	1164	381	297	259	392	367	393	191	152	138
	Pp3c7_11860	negative regulation of cell death	625	754	636	585	536	981	542	618	562	179	181	137	198	180	184	142	94	91
	Pp3c9_23450	negative regulation of cell death	1286	1617	1353	308	282	563	342	411	407	247	231	188	118	113	130	103	81	64
	Pp3c13_8760	multicellular organism development	143	186	173	177	194	229	142	148	183	105	81	68	51	66	55	49	47	48
	Pp3c15_12040	multicellular organism development	466	518	539	63	80	81	78	96	124	210	193	195	48	31	56	30	32	33
	Pp3c22_7000	multicellular organism development	455	484	395	310	254	451	325	366	340	224	210	185	103	161	136	56	49	39
	Pp3c24_6410	multicellular organism development	71	98	84	93	74	121	102	116	124	34	50	23	19	23	30	39	24	16
	Pp3c26_8020	multicellular organism development	281	351	312	157	177	233	203	249	248	120	144	110	56	47	72	61	44	62
	Pp3c27_6070	multicellular organism development	393	415	344	67	70	120	437	496	469	234	217	214	87	73	79	177	150	133
	Pp3c2_35860	multicellular organism development	657	769	693	417	354	615	395	467	491	347	314	217	180	193	186	174	128	94
	Pp3c3_5410	multicellular organism development	750	910	773	873	746	1222	616	756	783	413	363	331	306	303	299	260	229	203
	Pp3c9_25870	multicellular organism development	784	1055	871	856	746	1126	535	673	608	163	115	129	137	130	138	77	99	80
	Pp3c9_5880	multicellular organism development	368	415	354	264	226	416	226	239	253	93	66	70	66	93	75	35	24	39
	Pp3c14_13780	regulation of cell proliferation	36	52	44	7	10	19	63	67	50	6	8	7	1	1	3	3	7	5
	Pp3c16_21860	regulation of cell proliferation	544	724	584	415	346	620	293	364	363	303	187	182	98	100	110	99	92	65
	Pp3c17_17550	regulation of cell proliferation	948	1276	1062	892	778	1393	758	847	781	697	559	581	517	400	449	334	220	235
	Pp3c25_5230	regulation of cell proliferation	5826	6982	6034	1636	1485	2071	1238	1370	1256	2630	2003	2257	1065	988	1168	349	292	324
	Pp3c26_11450	positive regulation of cytokinesis	408	566	433	293	290	392	291	381	336	271	193	227	115	131	137	138	85	68
	Pp3c19_14100	positive regulation of cell proliferation	959	1119	999	813	812	1082	743	890	852	198	142	178	233	261	233	204	223	181
	Pp3c1_15210	positive regulation of cell proliferation	1148	1336	1099	789	708	895	609	692	666	201	98	158	111	85	75	76	59	52
	Pp3c5_6750	positive regulation of cell proliferation	304	323	289	107	90	149	163	225	214	145	146	165	77	86	81	63	70	58
	Pp3c26_13860	positive regulation of apoptotic process	439	518	470	395	356	650	282	317	334	215	214	140	149	163	155	74	70	53
	Pp3c27_7560	regulation of timing of plant organ formation	460	506	425	162	145	262	94	90	78	146	114	114	83	83	83	47	15	45
	Pp3c17_8300	regulation of stem cell division	954	1016	926	345	326	491	392	422	426	973	744	832	545	553	589	282	277	261
	Pp3c24_6130	cell development	12	7	6	13	12	21	11	22	21	30	26	25	52	41	67	33	17	45
	Pp3c22_13550	unidimensional cell growth	52	43	31	102	117	172	119	109	121	23	28	33	62	63	78	51	52	42
	Pp3c25_8060	unidimensional cell growth	15	15	7	24	24	43	18	28	19	2	5	4	15	15	19	12	8	4
	Pp3c6_6290	unidimensional cell growth	779	963	811	281	302	427	487	528	546	794	715	704	479	408	520	318	304	285
	Pp3c27_3700	cell growth	199	219	180	17	25	38	12	14	5	243	229	207	11	11	18	17	13	9
	Pp3c2_9820	cell growth	425	526	446	1521	1527	2093	1432	1668	1425	393	330	277	612	577	637	682	600	569
	Pp3c12_1700	positive regulation of cell division	456	464	404	893	832	1201	538	672	624	459	471	456	2041	1897	2094	1644	1265	1389
	Pp3c12_17790	cell division	788	939	787	1345	929	2049	686	754	714	518	409	383	684	602	718	489	406	361
	Pp3c16_6690	cell division	353	418	346	829	745	1088	524	627	520	228	211	221	492	531	599	409	336	299
	Pp3c19_10600	cell division	963	1050	934	2381	2356	3237	1956	2166	2105	683	693	561	7345	6637	7794	5804	4703	4530
	Pp3c1_27510	cell division	539	577	543	176	222	199	254	274	254	654	574	518	284	240	294	310	298	265
	Pp3c24_20900	cell division	236	260	241	83	87	115	219	237	266	225	222	231	92	52	83	82	99	93
	Pp3c24_950	cell division	173	171	157	35	34	41	75	101	96	148	95	118	41	50	49	48	38	50
	Pp3c26_8300	cell division	1391	1576	1276	2219	2161	3037	1818	1982	1917	1638	1356	1321	1793	1830	1979	1503	1205	1299
	Pp3c27_4740	cell division	224	268	201	485	467	577	423	505	387	364	358	328	519	473	545	522	459	459
	Pp3c2_12100	cell division	17	27	22	45	37	78	24	31	35	23	17	5	25	20	29	10	13	16
	Pp3c3_15250	cell division	456	560	435	842	732	1364	526	670	634	236	251	154	263	301	326	286	193	218
	Pp3c6_2850	cell division	59	63	50	93	88	151	82	97	91	57	39	49	76	76	69	46	43	36
	Pp3c11_20990	oogenesis	2	5	3	0	1	2	1	2	0	9	10	8	4	8	7	6	3	10
	Pp3c10_13800	cell differentiation	1686	2058	1800	2004	1446	2911	1008	1150	1191	308	195	236	340	355	353	196	172	131
	Pp3c12_4860	cell differentiation	620	785	679	695	557	924	393	485	504	244	161	232	197	178	227	119	107	96
	Pp3c13_8880	cell differentiation	569	671	576	406	369	588	362	367	378	150	77	119	190	188	204	166	151	138
	Pp3c14_17650	cell differentiation	429	538	449	326	289	444	250	291	284	140	107	112	83	74	78	87	63	53
	Pp3c17_23200	cell differentiation	854	1004	910	1009	949	1340	839	845	817	366	333	330	434	412	427	287	251	226
	Pp3c20_22630	cell differentiation	482	641	491	131	114	130	133	140	133	173	135	148	74	44	75	33	36	43
	Pp3c20_22670	cell differentiation	345	387	361	133	136	187	145	207	154	133	83	112	35	62	47	102	127	81
	Pp3c21_10580	cell differentiation	313	393	365	493	435	676	349	403	417	109	94	72	312	319	298	286	187	198
	Pp3c22_11040	cell differentiation	1152	1415	1219	719	801	976	924	1070	949	423	469	426	645	553	676	643	548	569
	Pp3c25_7960	cell differentiation	159	189	157	257	187	398	171	151	188	47	31	37	74	63	68	31	19	22
	Pp3c5_28880	cell differentiation	2289	2741	2194	2442	1996	3700	1498	1710	1755	1019	874	719	1296	1264	1311	1033	747	565
	Pp3c7_5840	cell differentiation	645	774	641	615	500	915	392	427	430	265	229	195	318	376	357	249	178	164
	Pp3c8_1900	cell differentiation	193	291	231	169	114	172	124	136	86	87	42	71	42	47	63	40	21	22
	Pp3c21_10100	negative regulation of stem cell differentiation	470	586	511	561	435	749	257	246	252	116	84	90	194	173	175	74	55	45
	Pp3c23_21450	regulation of cell differentiation	3803	4787	4102	3937	3332	6076	2014	2265	2151	2799	2805	2302	5046	4649	5065	3163	2194	1953
	Pp3c10_22850	cellular response to transforming growth factor beta stimulus	4	4	1	523	526	737	2047	2287	1888	11	5	15	1683	1653	1937	16582	14455	13349
	Pp3c21_16630	regulation of exit from mitosis	73	82	91	261	259	400	516	599	509	258	221	249	635	529	615	1389	1055	1155
	Pp3c6_12550	regulation of cell cycle process	441	531	444	601	551	852	476	533	521	280	324	281	663	642	705	602	408	479
Supplemental table S2 Abundance change of individual different expression genes involved in cell growth/division/differentiation.

## Sheet: Supplemental Table 2
Supplemental table S2 Abundance change of individual different expression genes involved in cell structure
Metabolic Group	Accession No.	Description	Sample_abi3_0h_1	Sample_abi3_0h_2	Sample_abi3_0h_3	Sample_abi3_2h_1	Sample_abi3_2h_2	Sample_abi3_2h_3	Sample_abi3_4h_1	Sample_abi3_4h_2	Sample_abi3_4h_3	Sample_WT_0h_1	Sample_WT_0h_2	Sample_WT_0h_3	Sample_WT_2h_1	Sample_WT_2h_2	Sample_WT_2h_3	Sample_WT_4h_1	Sample_WT_4h_2	Sample_WT_4h_3
cell structure	Pp3c11_23600	cytoskeleton organization	231	267	239	155	152	170	192	222	222	106	68	87	35	30	35	55	47	34
	Pp3c18_8170	cytoskeleton organization	577	702	604	626	531	1171	397	444	417	115	69	71	105	85	88	46	37	37
	Pp3c21_20150	cytoskeleton organization	598	840	684	827	721	1324	567	669	572	220	126	226	266	274	231	185	147	152
	Pp3c23_1190	gamma-tubulin complex localization	179	233	202	62	53	81	80	73	82	122	88	97	52	50	63	25	15	16
	Pp3c2_18070	post-chaperonin tubulin folding pathway post-chaperonin	348	408	362	212	198	316	260	278	293	395	320	278	143	124	138	108	84	88
	Pp3c21_16630	skeletal system development	73	82	91	261	259	400	516	599	509	258	221	249	635	529	615	1389	1055	1155
	Pp3c24_1880	skeletal system development	466	490	431	883	815	1095	1027	1188	1065	1021	837	902	2640	2273	2660	2144	2001	2179
	Pp3c22_14800	regulation of microtubule cytoskeleton organization	7	14	13	7	5	19	10	12	6	172	142	164	163	129	158	171	131	123
	Pp3c23_3520	radial pattern formation	25	29	13	13	16	21	10	21	8	48	46	12	24	22	33	44	34	27
	Pp3c26_12740	radial pattern formation	79	80	82	20	18	23	52	47	40	763	729	646	82	98	101	152	125	96
	Pp3c13_4560	gamma-tubulin complex localization	71	76	76	36	59	46	46	56	60	288	318	290	125	113	124	128	124	117
	Pp3c11_17850	microtubule-based movement	555	686	586	415	390	601	652	761	739	232	152	208	69	63	79	137	111	120
	Pp3c11_18240	microtubule-based movement	80	84	92	42	46	50	98	95	80	24	7	17	4	12	13	9	11	18
	Pp3c11_8170	microtubule-based movement	13	24	7	6	9	13	8	18	8	0	2	1	0	0	1	0	1	0
	Pp3c12_14710	microtubule-based movement	325	411	346	122	97	184	183	231	222	148	70	89	31	45	47	18	29	15
	Pp3c12_2390	microtubule-based movement	375	372	369	282	264	419	227	264	244	85	47	58	64	81	71	94	68	67
	Pp3c13_15600	microtubule-based movement	1341	1629	1356	282	252	348	377	405	410	519	355	395	93	85	83	62	70	44
	Pp3c14_15480	microtubule-based movement	29	25	21	8	4	12	4	2	7	2	4	0	1	1	2	0	1	1
	Pp3c14_1560	microtubule-based movement	115	140	150	33	35	51	171	203	219	39	29	27	13	8	22	38	27	13
	Pp3c14_17140	microtubule-based movement	464	542	519	102	83	132	442	514	468	48	26	30	12	17	17	16	12	10
	Pp3c14_19550	microtubule-based movement	864	1038	907	621	525	871	516	532	590	286	216	204	179	166	179	103	68	55
	Pp3c15_3730	microtubule-based movement	624	691	598	320	295	493	388	379	369	173	133	134	77	89	78	41	28	25
	Pp3c17_10190	microtubule-based movement	610	737	609	280	259	507	178	180	185	48	36	39	22	48	26	20	25	5
	Pp3c17_15260	microtubule-based movement	718	816	749	1298	1170	1894	955	1119	1086	325	277	266	946	905	993	453	385	291
	Pp3c17_18420	microtubule-based movement	301	335	328	126	107	188	233	290	267	73	61	62	33	13	18	30	22	33
	Pp3c17_21780	microtubule-based movement	690	853	686	2774	2367	4131	1824	2066	2023	266	187	205	1216	1424	1329	860	766	631
	Pp3c21_9290	microtubule-based movement	144	166	151	39	41	51	113	133	118	50	30	40	17	6	5	21	11	18
	Pp3c22_20430	microtubule-based movement	232	264	220	56	40	84	247	250	236	47	33	43	16	8	18	15	16	28
	Pp3c24_13720	microtubule-based movement	230	279	235	42	48	65	195	200	224	59	47	75	10	6	12	36	26	28
	Pp3c24_19380	microtubule-based movement	149	182	174	139	101	194	121	108	138	48	31	35	22	17	14	22	10	3
	Pp3c26_10570	microtubule-based movement	4565	5417	4689	8856	8015	12529	5304	5813	5677	1866	1214	1447	2801	2732	2869	1734	1562	1340
	Pp3c26_7180	microtubule-based movement	269	321	276	289	312	426	359	478	360	84	88	93	157	151	168	182	148	139
	Pp3c27_4630	microtubule-based movement	1266	1517	1309	318	270	498	613	644	716	44	15	45	12	7	3	4	2	5
	Pp3c27_5070	microtubule-based movement	887	1106	922	1563	1349	2170	1096	1250	1146	208	155	152	230	209	287	195	142	122
	Pp3c3_17710	microtubule-based movement	55	62	59	8	7	24	26	20	34	13	14	18	5	7	3	5	4	2
	Pp3c4_24010	microtubule-based movement	2512	3068	2577	3266	2882	4528	1614	1862	1766	448	385	343	918	953	964	882	770	676
	Pp3c10_6980	microtubule-based movement	596	675	624	690	688	981	562	677	656	377	255	247	214	203	269	214	196	163
	Pp3c2_19390	microtubule-based movement	207	177	176	206	212	268	147	172	189	149	89	129	41	41	42	38	35	27
	Pp3c3_21360	microtubule-based movement	18	15	26	10	11	21	13	12	10	23	22	15	3	3	8	3	0	4
	Pp3c4_8720	microtubule-based movement	184	224	209	165	128	229	167	181	219	145	94	91	52	33	47	42	30	32
	Pp3c6_21870	microtubule-based movement	455	565	459	75	83	115	353	352	419	15	6	13	11	11	5	5	5	3
	Pp3c10_6810	actin filament-based movement	810	949	813	343	334	487	335	368	331	193	116	145	47	39	57	27	45	34
	Pp3c13_19830	actin filament-based movement	1268	1635	1325	94	92	175	94	112	143	123	91	89	69	47	57	18	17	19
	Pp3c15_24240	actin filament-based movement	653	749	650	170	164	213	180	197	172	189	113	149	49	56	53	13	16	17
	Pp3c21_20730	actin filament-based movement	737	892	841	251	212	336	551	687	623	137	78	102	32	45	32	61	58	58
	Pp3c24_4780	actin filament-based movement	449	592	489	570	502	743	380	383	425	81	42	43	44	37	36	31	34	33
	Pp3c25_14980	actin filament-based movement	673	780	678	714	671	1076	530	599	577	114	59	91	34	38	41	27	25	24
	Pp3c20_16650	negative regulation of actin filament polymerization	585	799	646	334	307	540	354	415	472	44	29	42	18	14	22	28	27	18
	Pp3c27_850	regulation of microtubule-based process	837	1051	852	451	397	691	365	484	488	147	116	167	63	71	60	42	34	35
	Pp3c11_25910	regulation of cell shape	633	707	655	338	324	561	290	384	364	271	199	225	119	84	101	60	56	53
	Pp3c15_25330	regulation of cell shape	369	444	361	255	211	314	259	264	255	268	189	169	89	103	109	79	64	89
	Pp3c1_26880	regulation of cell shape	111	141	139	70	73	100	62	87	83	80	101	81	21	27	20	34	22	10
	Pp3c22_22050	regulation of cell shape	80	80	67	86	68	107	87	79	87	95	104	91	23	26	27	32	26	25
	Pp3c24_18820	regulation of cell shape	1319	1522	1336	472	484	637	238	262	235	190	124	161	179	188	201	81	78	72
	Pp3c24_4600	regulation of cell shape	102	113	106	28	18	32	49	35	50	57	39	49	14	3	13	14	5	5
	Pp3c4_15060	regulation of cell shape	591	719	675	212	186	306	375	413	383	368	347	311	173	158	214	126	87	97
	Pp3c9_18240	regulation of cell shape	499	576	519	336	349	463	397	494	517	271	280	299	232	198	244	149	142	120
	Pp3c14_25480	regulation of actin cytoskeleton organization	289	402	329	552	548	781	126	133	108	178	140	155	19	16	25	8	6	4
	Pp3c16_21860	regulation of actin cytoskeleton organization	544	724	584	415	346	620	293	364	363	303	187	182	98	100	110	99	92	65
	Pp3c17_9390	cytokinesis by cell plate formation	650	795	763	551	418	858	287	334	377	315	308	214	173	164	160	141	118	73
	Pp3c17_9580	cytokinesis by cell plate formation	313	312	336	169	121	282	151	186	167	207	203	183	57	71	67	51	44	30
	Pp3c6_25960	cytokinesis by cell plate formation	506	525	491	400	368	602	372	406	358	278	265	210	229	196	230	154	114	85
	Pp3c8_2900	cytokinesis by cell plate formation	420	547	480	255	199	366	322	400	380	164	134	159	52	55	54	62	45	40
	Pp3c26_11450	regulation of mitotic spindle organization	408	566	433	293	290	392	291	381	336	271	193	227	115	131	137	138	85	68
	Pp3c19_16640	regulation of tube length, open tracheal system	268	299	255	66	52	66	79	96	82	72	28	53	10	6	9	6	4	1
Supplemental table S3 Abundance change of individual different expression genes involved in cell structure.

## Sheet: Supplemental Table 3
Supplemental table S3 Abundance change of individual different expression genes involved in signal transduction
Metabolic Group	Accession No.	Description	Sample_abi3_0h_1	Sample_abi3_0h_2	Sample_abi3_0h_3	Sample_abi3_2h_1	Sample_abi3_2h_2	Sample_abi3_2h_3	Sample_abi3_4h_1	Sample_abi3_4h_2	Sample_abi3_4h_3	Sample_WT_0h_1	Sample_WT_0h_2	Sample_WT_0h_3	Sample_WT_2h_1	Sample_WT_2h_2	Sample_WT_2h_3	Sample_WT_4h_1	Sample_WT_4h_2	Sample_WT_4h_3
signal transduction	Pp3c1_20700	positive regulation of necrotic cell death	115	154	133	45	41	42	50	52	44	206	176	170	32	19	22	8	17	7
	Pp3c26_2060	positive regulation of necrotic cell death	544	591	533	250	210	275	273	354	285	559	509	515	190	234	211	175	145	152
	Pp3c26_4930	positive regulation of necrotic cell death	8	15	11	19	18	32	22	14	5	38	30	33	16	8	17	12	14	11
	Pp3c2_15970	negative regulation of extrinsic apoptotic signaling pathway in absence of ligand	21	25	31	9	17	16	19	14	17	45	46	38	27	28	45	42	34	34
	Pp3c17_22230	positive regulation of MAPK cascade	922	1141	987	796	712	1163	531	585	584	380	312	322	295	250	279	349	301	267
	Pp3c6_21850	positive regulation of proteasomal ubiquitin-dependent protein catabolic process	384	442	424	147	124	246	149	164	178	162	124	146	60	64	51	28	37	15
	Pp3c8_11630	positive regulation of proteasomal ubiquitin-dependent protein catabolic process	2	3	4	1597	1532	2154	3642	4252	4399	15	4	21	853	977	987	909	1142	755
	Pp3c10_23790	positive regulation of cell communication by electrical coupling	1686	1973	1783	1662	1659	1969	1702	1958	1653	4081	3789	3879	3419	2984	3645	4336	3668	3982
	Pp3c10_2550	nitric oxide mediated signal transduction	432	605	547	508	495	762	420	444	485	114	77	94	83	91	84	48	60	40
	Pp3c3_21640	negative regulation of epidermal growth factor receptor signaling	881	1024	876	1161	1113	1582	982	1159	1122	838	787	682	2136	2067	2255	2002	1684	1606
	Pp3c15_12040	regulation of nitric-oxide synthase activity	3724	4240	3767	4090	4038	4780	4009	4598	4252	4597	4077	4458	6089	5395	6265	9079	7936	8450
	Pp3c26_4220	cellular response to nitric oxide NO	141	107	131	108	112	105	76	113	104	87	94	133	156	187	182	228	216	191
	Pp3c8_970	cellular response to nitric oxide NO	63	89	85	8	12	15	16	22	11	49	38	38	19	11	26	32	24	8
	Pp3c13_13130	negative regulation of NF-kappaB transcription factor activity	56	66	74	56	44	68	29	44	40	200	149	165	91	83	99	114	97	100
	Pp3c12_11340	positive regulation of cytokine production involved in inflammatory response	113	134	118	172	162	255	140	153	146	41	53	41	74	67	77	82	77	59
	Pp3c21_17460	cell-cell signaling?	466	518	539	63	80	81	78	96	124	210	193	195	48	31	56	30	32	33
	Pp3c25_4180	cell-cell signaling?	3	2	2	5	6	6	3	2	0	17	12	7	14	20	17	32	22	23
	Pp3c11_11020	small GTPase mediated signal transduction	224	218	204	106	89	194	74	70	66	65	41	55	39	38	42	21	18	12
	Pp3c12_14945	small GTPase mediated signal transduction	997	1181	996	1377	1386	1616	1643	1834	1782	1553	1340	1430	2526	2218	2493	3779	3374	3610
	Pp3c12_25630	small GTPase mediated signal transduction	886	1069	987	599	524	888	417	444	427	378	381	285	216	235	268	161	126	134
	Pp3c12_8140	small GTPase mediated signal transduction	914	988	857	682	606	855	528	678	573	305	264	250	549	460	549	463	435	383
	Pp3c12_8160	small GTPase mediated signal transduction	194	267	220	77	55	79	56	82	78	574	609	490	108	106	98	95	58	66
	Pp3c14_22750	small GTPase mediated signal transduction	1162	1285	1231	3457	3319	4338	4224	4427	3783	1583	1300	1322	2492	2250	2760	4071	3727	3735
	Pp3c15_12850	small GTPase mediated signal transduction	382	444	391	377	294	649	207	259	255	133	92	117	230	181	200	69	47	51
	Pp3c20_18280	small GTPase mediated signal transduction	29	17	31	10	23	14	15	22	8	9	9	7	10	11	15	15	5	2
	Pp3c23_8300	small GTPase mediated signal transduction	1606	1814	1597	2440	2531	3012	2962	3425	3187	2038	1707	1794	4534	3950	4673	7034	5995	6396
	Pp3c25_710	small GTPase mediated signal transduction	214	273	222	143	94	216	91	124	93	77	88	70	94	102	103	90	64	59
	Pp3c26_12660	small GTPase mediated signal transduction	2	4	6	5	5	2	2	2	6	5	14	10	12	12	15	5	6	4
	Pp3c27_4610	small GTPase mediated signal transduction	495	558	491	352	344	490	254	260	226	193	172	155	109	90	93	76	69	52
	Pp3c11_24820	signal transduction	545	757	581	704	619	1019	318	362	309	190	202	177	120	121	133	55	54	48
	Pp3c12_1620	signal transduction	2005	2450	1969	1386	1262	1898	1218	1324	1227	731	568	540	1208	1085	1143	1008	872	820
	Pp3c14_23490	signal transduction	1355	1608	1415	2981	2958	3991	3680	4058	3653	1718	1527	1495	5491	4809	5730	7765	6626	6562
	Pp3c17_10430	signal transduction	178	235	192	212	190	312	96	122	99	54	62	51	102	101	92	34	55	42
	Pp3c17_9290	signal transduction	19	16	15	16	20	16	15	23	24	251	233	248	176	142	183	273	278	278
	Pp3c18_1290	signal transduction	650	860	689	842	776	1111	879	1059	1068	840	736	813	1185	1049	1157	1503	1330	1306
	Pp3c1_21920	signal transduction	526	610	542	616	607	796	565	630	612	723	680	707	1244	1107	1289	1089	990	912
	Pp3c1_5400	signal transduction	1044	1218	1145	1427	1377	1694	1475	1750	1565	1137	1069	1034	1421	1273	1577	1879	1662	1552
	Pp3c21_14179	signal transduction	2016	2292	2018	883	805	1108	233	242	211	5360	5098	4560	4058	3688	4286	746	607	610
	Pp3c23_1160	signal transduction	952	1076	972	1165	1314	1338	1537	1738	1427	1824	1816	1820	2021	1975	2106	3670	3293	3395
	Pp3c23_12540	signal transduction	229	250	227	291	254	328	387	424	516	222	243	257	1095	890	1135	1311	1102	1129
	Pp3c23_19630	signal transduction	393	415	344	67	70	120	437	496	469	234	217	214	87	73	79	177	150	133
	Pp3c24_12294	signal transduction	191	198	174	945	932	1432	1032	1190	1214	151	123	105	1385	1251	1412	1853	1683	1588
	Pp3c2_32020	signal transduction	31	26	21	4	6	6	12	6	7	19	15	11	6	8	4	3	1	0
	Pp3c6_18080	signal transduction	166	207	180	127	103	237	71	80	57	55	62	39	55	62	53	36	32	27
	Pp3c7_18250	signal transduction	5707	7084	6229	64	73	78	247	252	286	2114	2093	1916	131	130	169	183	143	136
	Pp3c9_17460	signal transduction	51	41	47	13	14	9	6	15	9	64	61	63	35	21	28	39	19	19
	Pp3c11_10380	signal transduction	1020	1235	1136	233	264	305	276	323	303	277	207	249	268	298	311	222	209	200
	Pp3c18_18390	signal transduction	130	159	158	151	137	175	184	235	241	228	257	271	417	372	416	452	451	406
	Pp3c27_6070	signal transduction	733	981	821	1937	1913	2672	1136	1414	1406	186	92	142	553	563	593	322	261	208
	Pp3c2_20130	signal transduction	373	444	423	296	321	463	328	394	274	153	146	168	106	90	109	93	96	81
	Pp3c3_570	signal transduction	1175	1350	1159	1388	1387	1757	1360	1489	1449	806	677	727	742	705	758	987	1003	843
	Pp3c12_10100	regulation of Rac protein signal transduction	774	947	842	85	98	140	79	92	97	1634	1568	1351	222	175	225	59	42	50
	Pp3c7_27360	positive regulation of extrinsic apoptotic signaling pathway	804	948	806	546	524	833	537	558	550	382	258	293	323	304	323	168	129	109
Supplemental table S4 Abundance change of individual different expression genes involved in signal transduction.

## Sheet: Supplemental Table 4
Supplemental table S4 Abundance change of individual different expression genes involved in response to light
Metabolic Group	Accession No.	Description	Sample_abi3_0h_1	Sample_abi3_0h_2	Sample_abi3_0h_3	Sample_abi3_2h_1	Sample_abi3_2h_2	Sample_abi3_2h_3	Sample_abi3_4h_1	Sample_abi3_4h_2	Sample_abi3_4h_3	Sample_WT_0h_1	Sample_WT_0h_2	Sample_WT_0h_3	Sample_WT_2h_1	Sample_WT_2h_2	Sample_WT_2h_3	Sample_WT_4h_1	Sample_WT_4h_2	Sample_WT_4h_3
response to light	Pp3c19_18250	cellular response to blue light	0	0	0	0	0	0	1	1	2	2	8	7	14	8	5	41	45	43
	Pp3c22_18520	cellular response to blue light	659	787	654	2292	2288	2991	1296	1514	1429	491	374	395	1663	1631	1816	926	831	691
	Pp3c25_3020	regulation of response to red or far red light	100	137	97	249	253	358	199	201	253	166	132	140	261	215	276	478	491	448
	Pp3c23_6560	response to red light	197	207	179	476	431	572	332	303	306	221	222	185	324	328	383	296	250	240
	Pp3c26_14320	response to red light	113	116	116	255	237	311	197	201	211	83	86	99	180	191	209	227	234	163
	Pp3c2_29420	response to red light	57	80	53	192	187	249	123	125	124	27	28	30	66	83	72	104	69	62
	Pp3c11_17710	regulation of photomorphogenesis	1285	1615	1352	1884	1691	2736	1202	1289	1434	737	763	521	1061	1142	1145	994	830	676
	Pp3c13_19830	response to blue light	1268	1635	1325	94	92	175	94	112	143	123	91	89	69	47	57	18	17	19
	Pp3c22_4940	response to blue light	545	617	617	307	263	361	309	351	297	450	430	438	172	138	175	129	112	108
	Pp3c25_13450	response to blue light	196	214	209	9	16	14	20	22	14	69	75	69	4	6	2	5	12	5
	Pp3c3_19160	response to blue light	526	622	543	304	293	356	173	194	242	103	84	101	83	64	100	27	18	20
	Pp3c12_25460	response to blue light	3331	3918	3380	1402	1613	1860	1155	1184	978	2609	2512	2552	1878	1707	2008	1301	1141	1212
	Pp3c6_7260	response to blue light	18989	23071	19523	15160	13897	21970	6226	6772	6341	3557	2822	2561	2670	2573	2873	1095	951	878
	Pp3c19_10230	response to blue light	1032	1209	987	3450	3173	4856	700	928	770	266	186	211	520	493	562	168	152	133
	Pp3c10_20960	regulation of response to red or far red light	2493	2903	2560	1554	1513	2031	929	1082	1063	1587	1355	1318	588	529	682	416	351	319
	Pp3c2_10380	negative regulation of anion channel activity by blue light	4021	5007	4341	957	829	1503	937	1011	940	948	797	801	318	256	334	318	213	203
	Pp3c15_15980	response to low fluence blue light stimulus by blue low-fluence system	794	915	832	425	366	695	370	415	431	750	806	696	312	240	294	150	108	85
	Pp3c17_21890	response to red or far red light	1423	1792	1493	674	620	991	511	541	544	394	306	296	346	379	388	248	175	158
	Pp3c24_15730	response to red or far red light	125	135	136	44	36	76	33	26	27	1402	1115	1249	666	604	676	452	387	376
	Pp3c16_26050	red, far-red light phototransduction	237	292	247	84	73	168	72	75	49	78	56	40	45	60	52	17	22	21
	Pp3c21_10400	red, far-red light phototransduction	618	665	594	378	406	634	208	242	203	284	237	236	330	302	357	119	125	94
	Pp3c25_2610	red, far-red light phototransduction	4140	5155	4343	1606	1477	2231	1520	1701	1658	1324	1019	1042	1509	1530	1704	757	630	539
	Pp3c25_14670	red or far-red light signaling pathway	431	463	413	50	83	82	71	85	86	182	193	168	40	55	50	39	38	41
	Pp3c22_550	response to light stimulus	253	353	262	73	86	134	68	66	61	93	83	63	30	24	41	28	21	21
	Pp3c24_16260	response to light stimulus	4273	5224	4443	1627	1612	2251	965	1079	903	3574	3319	3054	1523	1313	1580	882	745	733
	Pp3c24_8490	response to light stimulus	207	201	199	7	9	12	27	30	25	334	312	284	81	73	88	60	52	37
	Pp3c27_7020	response to light stimulus	5568	6339	5472	2546	2757	3079	1756	2055	1647	5061	4666	4620	4062	3704	4394	2187	1788	1992
	Pp3c6_6220	response to light stimulus	50	61	56	42	38	44	11	20	30	13	6	7	27	27	26	19	8	9
	Pp3c7_19740	response to light stimulus	722	792	738	279	279	385	110	110	120	145	107	121	101	114	117	37	42	33
	Pp3c8_21700	response to light stimulus	632	818	638	397	337	533	137	167	156	207	173	183	143	131	144	63	51	53
	Pp3s242_10	response to light stimulus	11	5	12	5	4	6	2	0	4	7	7	2	0	3	6	0	2	1
	Pp3c12_6520	regulation of photomorphogenesis	1452	1798	1512	468	373	652	276	339	282	453	363	355	362	367	381	154	147	135
	Pp3c27_3810	cellular response to high light intensity	1320	1681	1418	314	322	434	351	356	336	901	871	821	400	400	399	320	313	314
	Pp3c26_12240	response to red light	2948	3592	3141	1611	1704	1955	1030	1180	1257	2913	2218	2567	2179	1650	1945	1638	1419	1486
	Pp3c11_760	cellular response to light stimulus	713	759	637	191	175	283	90	152	108	285	294	260	91	67	74	29	23	35
	Pp3c13_14980	response to low light intensity stimulus	9487	11463	9905	5382	5608	7984	3048	3125	2696	9935	9203	9467	7418	5999	7338	4113	3380	3920
	Pp3c11_6300	blue light signaling pathway	19	12	24	192	169	189	41	61	44	8	14	10	107	105	124	96	71	65
	Pp3c11_2790	photoperiodism	393	464	417	456	464	600	713	763	660	846	912	854	710	530	688	1114	898	994
	Pp3c7_20520	blue light signaling pathway	2099	2607	2150	1664	1440	2644	1094	1198	1123	608	451	525	1115	968	1043	403	308	289
	Pp3c25_4920	red or far-red light signaling pathway	1468	1866	1563	2630	2172	4490	1534	1793	1671	438	369	406	1135	1140	1154	681	530	461
	Pp3c22_17230	blue light signaling pathway	200	214	202	288	281	322	249	255	210	244	197	199	219	182	258	351	277	278
	Pp3c10_12300	response to far red light	328	373	402	136	106	156	103	140	106	69	25	44	29	33	35	23	35	11
	Pp3c11_21670	response to far red light	165	196	138	26	24	30	56	43	53	116	83	89	32	32	27	54	43	29
Supplemental table S5 Abundance change of individual different expression genes involved in response to light.

## Sheet: Supplemental Table 5
Supplemental Table S5 Supplemental table S6 Abundance change of individual different expression genes involved in transcription
Metabolic Group	Accession No.	Description	Sample_abi3_0h_1	Sample_abi3_0h_2	Sample_abi3_0h_3	Sample_abi3_2h_1	Sample_abi3_2h_2	Sample_abi3_2h_3	Sample_abi3_4h_1	Sample_abi3_4h_2	Sample_abi3_4h_3	Sample_WT_0h_1	Sample_WT_0h_2	Sample_WT_0h_3	Sample_WT_2h_1	Sample_WT_2h_2	Sample_WT_2h_3	Sample_WT_4h_1	Sample_WT_4h_2	Sample_WT_4h_3
transcription	Pp3c4_10880	regulation of DNA-templated transcription, elongation	616	692	586	871	698	1186	571	697	645	131	81	121	297	283	275	210	164	140
	Pp3c22_18520	regulation of RNA biosynthetic process	659	787	654	2292	2288	2991	1296	1514	1429	491	374	395	1663	1631	1816	926	831	691
	Pp3c3_30660	negative regulation of posttranscriptional gene silencing 转录后基因沉默的负调控	1404	1654	1439	2921	2329	4134	2067	2325	2433	535	410	351	1049	1020	1125	674	548	475
	Pp3c8_300	negative regulation of sequence-specific DNA binding transcription factor activity 对序列特异性DNA结合转录因子活性的负调控	455	520	433	593	475	818	583	635	627	230	158	170	675	614	697	507	421	439
	Pp3c11_22300	negative regulation of transcription from RNA polymerase III promoter RNA转录酶III启动子转录的负调控	127	146	146	223	168	201	169	192	191	318	311	297	568	508	585	479	466	443
	Pp3c23_5290	gene expression	682	829	694	958	877	1418	662	763	748	277	190	190	380	409	426	381	333	270
	Pp3c24_8490	mRNA transcription	207	201	199	7	9	12	27	30	25	334	312	284	81	73	88	60	52	37
	Pp3c7_6320	negative regulation of DNA endoreduplication	75	92	73	59	69	56	52	66	47	53	30	54	12	24	19	15	16	5
	Pp3c8_4400	positive regulation of transcription, DNA-templated	508	632	520	227	215	318	108	144	116	155	100	127	103	71	89	81	60	64
	Pp3c1_14480	transcription, DNA-templated	1668	1933	1669	305	331	527	251	366	301	523	423	417	217	184	190	155	96	107
	Pp3c18_11850	positive regulation of gene expression	1313	1512	1347	354	421	475	392	474	453	1291	1079	1157	667	587	683	440	326	356
	Pp3c13_13130	positive regulation of sequence-specific DNA binding transcription factor activity 对序列特异性DNA结合转录因子活性的正调控	63	89	85	8	12	15	16	22	11	49	38	38	19	11	26	32	24	8
	Pp3c24_12680	DNA biosynthetic process DNA生物合成的过程？	382	455	407	60	61	101	118	133	150	75	34	67	22	30	14	4	2	6
	Pp3c6_21850	negative regulation of transcription from RNA polymerase II promoter	130	159	158	151	137	175	184	235	241	228	257	271	417	372	416	452	451	406
	Pp3c9_6410	negative regulation of gene expression, epigenetic	437	609	444	401	379	565	372	450	488	203	124	164	77	69	76	111	81	66
	Pp3c8_21590	cell cycle phase transition	262	277	251	279	291	512	303	423	390	40	13	38	68	52	44	21	25	19
	Pp3c3_24970	regulation of G2/M transition of mitotic cell cycle	148	183	155	80	82	117	123	136	138	44	19	38	8	5	5	26	13	13
	Pp3c7_11860	positive regulation of gene expression	625	754	636	585	536	981	542	618	562	179	181	137	198	180	184	142	94	91
	Pp3c5_12930	regulation of cell cycle G2/M phase transition	360	418	389	206	180	273	231	259	283	100	50	62	20	23	31	38	33	41
	Pp3c5_6540	positive regulation of nuclear-transcribed mRNA ？catabolic process, deadenylation-dependent decay 对核转录信使rna合成代谢过程的正调控，与死亡相关的衰变	2596	3326	2815	3560	2713	5418	1682	1953	1945	1347	960	932	1725	1545	1760	766	556	466
	Pp3c7_18250	G4/M transition of mitotic cell cycle	733	981	821	1937	1913	2672	1136	1414	1406	186	92	142	553	563	593	322	261	208
Supplemental table S6	Abundance change of individual different expression genes involved in transcription.

## Sheet: Supplemental Table 6
Supplemental Table S6 Supplemental table S7 Abundance change of individual different expression genes involved in ion transport
Metabolic Group	Accession No.	Description	Sample_abi3_0h_1	Sample_abi3_0h_2	Sample_abi3_0h_3	Sample_abi3_2h_1	Sample_abi3_2h_2	Sample_abi3_2h_3	Sample_abi3_4h_1	Sample_abi3_4h_2	Sample_abi3_4h_3	Sample_WT_0h_1	Sample_WT_0h_2	Sample_WT_0h_3	Sample_WT_2h_1	Sample_WT_2h_2	Sample_WT_2h_3	Sample_WT_4h_1	Sample_WT_4h_2	Sample_WT_4h_3
ion transport	Pp3c10_7560	calcium ion transport	430	505	507	230	236	292	216	303	252	267	268	264	129	139	136	87	50	82
	Pp3c11_18120	calcium ion transport	1564	1977	1689	258	215	348	233	254	227	790	615	580	114	108	152	122	108	105
	Pp3c12_21520	calcium ion transport	16	11	17	6	4	5	9	6	5	71	53	65	13	11	18	21	11	9
	Pp3c20_5240	calcium ion transport	0	0	0	0	0	0	1	1	1	5	6	6	1	0	2	0	0	0
	Pp3c11_11390	calcium ion transmembrane transport	7	9	8	0	1	1	1	0	0	1	3	0	0	0	5	0	1	0
	Pp3c7_19620	calcium ion transmembrane transport	862	941	821	9	7	7	10	21	11	1	1	2	3	2	0	1	1	3
	Pp3c7_20720	calcium ion transmembrane transport	227	303	207	7	9	19	2	0	2	0	0	1	0	2	1	0	1	0
	Pp3c4_5730	regulation of calcium ion transport	73	90	74	1274	1156	1919	1069	1305	1246	68	70	51	1153	1233	1216	1515	1157	1026
	Pp3c4_13920	cellular response to calcium ion	364	432	364	423	499	567	585	611	588	708	622	622	355	362	367	343	292	361
	Pp3c24_30	calcium ion transmembrane transport	30	35	27	506	455	708	404	479	383	124	123	93	310	267	304	529	450	458
	Pp3c5_21170	calcium ion transmembrane transport	219	294	270	692	669	937	627	684	644	333	363	304	815	708	796	653	555	540
Supplemental table S7 Abundance change of individual different expression genes involved in ion transport.

## Sheet: Supplemental Table 7
Supplemental table S7 Abundance change of individual different expression genes involved in response to hormone
Metabolic Group	Accession No.	Description	Sample_abi3_0h_1	Sample_abi3_0h_2	Sample_abi3_0h_3	Sample_abi3_2h_1	Sample_abi3_2h_2	Sample_abi3_2h_3	Sample_abi3_4h_1	Sample_abi3_4h_2	Sample_abi3_4h_3	Sample_WT_0h_1	Sample_WT_0h_2	Sample_WT_0h_3	Sample_WT_2h_1	Sample_WT_2h_2	Sample_WT_2h_3	Sample_WT_4h_1	Sample_WT_4h_2	Sample_WT_4h_3
response to hormone	Pp3c13_5070	response to salicylic acid	0	1	0	0	0	0	0	1	0	18	17	10	0	0	0	0	0	2
	Pp3c1_12890	response to salicylic acid	778	935	788	453	385	524	412	523	398	1403	1234	1344	599	589	666	432	354	384
	Pp3c22_17900	response to salicylic acid	523	588	563	282	273	422	226	298	260	483	499	401	255	255	284	136	100	107
	Pp3c23_11590	response to salicylic acid	565	677	609	26	29	49	49	46	46	510	447	487	25	14	20	35	30	32
	Pp3c24_15800	response to salicylic acid	747	906	749	693	600	1039	371	426	390	548	510	362	233	256	263	83	75	76
	Pp3c18_11200	salicylic acid catabolic process	484	581	541	301	244	399	205	207	212	233	181	140	76	88	77	41	41	29
	Pp3c26_4220	cellular response to salicylic acid stimulus	2016	2292	2018	883	805	1108	233	242	211	5360	5098	4560	4058	3688	4286	746	607	610
	Pp3c1_18680	salicylic acid catabolic process	9	26	17	8	6	9	3	3	4	76	72	63	24	20	21	24	32	17
	Pp3c13_10330	salicylic acid catabolic process	912	1038	911	718	752	943	555	641	571	6564	6178	6048	4007	3520	4115	2988	2500	2471
	Pp3c25_3170	response to salicylic acid	32	34	23	9	14	26	27	38	26	107	108	100	37	23	23	40	37	38
	Pp3c6_2090	response to salicylic acid	0	1	2	17	16	25	47	49	48	256	238	242	386	337	408	1677	1467	1410
	Pp3c6_24650	response to salicylic acid	43	42	38	91	89	117	45	73	75	93	76	81	110	115	127	130	107	97
	Pp3c26_2880	regulation of salicylic acid metabolic process	143	133	136	116	125	140	129	147	131	5599	5133	4985	3963	3471	4033	5241	4497	4793
	Pp3c10_20000	response to salicylic acid	42	60	45	467	392	745	153	188	174	19	17	28	527	401	497	307	206	218
	Pp3c11_3190	response to salicylic acid	15	21	7	2891	2487	3995	1702	1977	1932	9	9	9	4805	4472	5269	3082	2395	2239
	Pp3c19_8830	response to salicylic acid	4579	5333	4488	3879	4098	5012	4355	5276	5333	7556	6824	7330	11868	10365	12121	7412	6479	6641
	Pp3c19_16320	systemic acquired resistance, salicylic acid mediated signaling pathway	5572	6696	6110	2856	2584	3663	1881	1986	1987	1835	1429	1464	1196	1260	1354	604	561	515
	Pp3c21_15570	systemic acquired resistance, salicylic acid mediated signaling pathway	205	256	227	224	201	329	111	117	134	105	69	71	104	116	93	38	35	23
	Pp3c15_15980	brassinosteroid mediated signaling pathway	794	915	832	425	366	695	370	415	431	750	806	696	312	240	294	150	108	85
	Pp3c23_21930	brassinosteroid mediated signaling pathway	639	749	606	448	430	578	311	411	330	609	544	516	227	175	245	157	144	142
	Pp3c27_8590	brassinosteroid mediated signaling pathway	9	21	7	5	8	10	7	11	15	10	15	18	5	0	4	0	2	0
	Pp3c2_23960	brassinosteroid mediated signaling pathway	11	8	6	0	1	0	0	0	1	55	45	37	20	34	19	5	6	6
	Pp3c4_26070	brassinosteroid mediated signaling pathway	233	293	223	97	98	161	146	167	148	316	270	290	78	58	58	66	62	48
	Pp3c6_22390	brassinosteroid mediated signaling pathway	0	1	0	0	1	0	0	1	0	20	5	9	2	2	2	2	1	0
	Pp3c1_33340	brassinosteroid homeostasis	510	615	532	1126	1034	1439	1043	1160	1142	588	462	457	2289	2351	2507	1844	1685	1564
	Pp3c2_17920	brassinosteroid homeostasis	28	54	42	67	62	110	80	88	84	331	298	253	451	389	436	564	383	436
	Pp3c15_4030	brassinosteroid homeostasis	24	25	25	8	17	14	16	22	13	240	210	235	20	20	22	78	96	105
	Pp3c24_15730	brassinosteroid homeostasis	125	135	136	44	36	76	33	26	27	1402	1115	1249	666	604	676	452	387	376
	Pp3c22_21420	brassinosteroid mediated signaling pathway	13	17	16	11	8	16	5	10	9	67	62	60	40	29	62	32	21	15
	Pp3c24_11600	brassinosteroid mediated signaling pathway	0	2	3	2	1	3	7	2	6	90	88	93	46	38	41	151	133	143
	Pp3c26_3790	brassinosteroid mediated signaling pathway	43	56	32	23	17	34	26	20	23	226	187	166	95	76	89	99	70	44
	Pp3c24_15590	brassinosteroid mediated signaling pathway	19	38	34	20	19	37	22	34	14	60	43	51	16	12	12	15	18	15
	Pp3c10_3610	response to brassinosteroid	9	7	2	0	1	16	2	0	1	0	0	0	0	1	0	0	1	0
	Pp3c18_21830	response to brassinosteroid	510	706	606	321	351	466	245	270	241	139	83	116	119	115	116	77	85	62
	Pp3c7_8710	response to brassinosteroid	625	828	685	512	375	784	372	402	339	195	154	142	147	135	169	73	68	45
	Pp3c22_12720	response to brassinosteroid	308	377	345	213	177	268	218	242	265	229	208	166	115	107	123	69	76	60
	Pp3c25_8040	regulation of abscisic acid-activated signaling pathway	14	14	10	1	1	1	0	3	1	6	5	2	4	9	1	13	0	2
	Pp3c10_22800	response to abscisic acid	1501	1813	1740	917	955	1355	611	634	524	3660	3463	3112	2654	2362	2703	2176	1766	1886
	Pp3c11_11390	response to abscisic acid	7	9	8	0	1	1	1	0	0	1	3	0	0	0	5	0	1	0
	Pp3c12_10360	response to abscisic acid	533	679	506	681	625	926	146	209	171	633	533	507	204	158	219	66	75	61
	Pp3c12_14550	response to abscisic acid	1024	1202	1005	20	16	31	31	40	41	896	915	839	83	56	86	36	32	22
	Pp3c12_15190	response to abscisic acid	129	154	156	87	77	95	52	47	58	111	111	88	194	154	155	85	59	53
	Pp3c13_11750	response to abscisic acid	2264	2784	2387	1306	1179	1645	550	643	574	1204	922	940	262	295	323	124	108	105
	Pp3c14_22890	response to abscisic acid	628	739	625	268	273	321	117	114	118	1334	1013	1160	207	182	205	558	472	471
	Pp3c14_3130	response to abscisic acid	2694	3238	2815	428	462	622	490	560	492	1148	1079	1050	1950	1818	2055	906	758	699
	Pp3c15_23950	response to abscisic acid	749	936	795	320	283	431	261	322	248	392	319	288	204	224	270	205	157	211
	Pp3c21_13990	response to abscisic acid	213	241	219	71	60	89	37	46	25	61	46	64	31	27	23	7	8	8
	Pp3c24_17150	response to abscisic acid	2617	3221	2660	1023	1028	1385	838	966	889	1271	1058	1205	996	887	1024	606	502	563
	Pp3c25_13850	response to abscisic acid	20	19	16	2	3	3	3	1	0	6	9	3	0	1	0	0	0	0
	Pp3c27_4780	response to abscisic acid	24	15	13	3	1	3	4	1	4	285	218	223	76	64	76	42	24	41
	Pp3c17_21080	abscisic acid-activated signaling pathway	0	0	1	476	394	661	1267	1361	1338	9	7	4	1840	1849	1922	3274	2459	2261
	Pp3c18_12780	abscisic acid-activated signaling pathway	208	241	211	288	255	442	334	347	315	466	397	368	80	62	95	142	137	137
	Pp3c21_7130	abscisic acid-activated signaling pathway	41	37	52	38	47	63	64	83	54	454	363	386	203	265	240	230	226	176
	Pp3c23_19420	abscisic acid-activated signaling pathway	63	62	58	977	863	1525	766	946	793	65	55	73	1725	1555	1597	1009	802	724
	Pp3c24_14440	abscisic acid-activated signaling pathway	141	183	145	652	559	693	592	663	569	86	43	66	1086	974	1182	938	742	795
	Pp3c5_17150	abscisic acid-activated signaling pathway	3260	4004	3469	9249	8735	12623	7760	9489	8940	1439	1321	1365	7237	7142	7893	6462	5512	5083
	Pp3c9_19760	abscisic acid-activated signaling pathway	216	274	261	1709	1716	2242	1287	1534	1295	556	569	522	1072	944	1085	1653	1487	1378
	Pp3c9_3820	abscisic acid-activated signaling pathway	86	120	89	165	131	179	407	416	412	252	169	178	577	621	621	1496	1516	1265
	Pp3c11_26170	response to abscisic acid	13	24	29	22	38	21	120	128	140	20	15	32	42	37	30	105	105	86
	Pp3c15_16990	response to abscisic acid	2919	3156	2837	6062	6228	7158	8777	10281	10687	1833	1594	1700	3529	3426	3782	5561	5380	4845
	Pp3c19_3640	response to abscisic acid	661	727	633	1147	1087	1523	906	1035	1098	419	330	352	1061	1086	1160	861	723	590
	Pp3c22_6990	response to abscisic acid	593	649	593	836	790	1022	1235	1419	1290	506	498	451	1901	1875	2181	1876	1599	1523
	Pp3c24_13850	response to abscisic acid	18	12	13	90	87	123	60	62	63	34	31	34	107	99	128	125	119	91
	Pp3c24_20800	response to abscisic acid	1675	1972	1727	7599	7390	10496	6860	7783	7160	1782	1646	1644	28787	23554	28647	24467	19033	21049
	Pp3c26_3490	response to abscisic acid	491	586	504	1847	1879	2117	3366	3984	3315	1238	1194	1198	2728	2416	2876	7386	6483	7044
	Pp3c2_35200	response to abscisic acid	371	411	365	10070	10540	11049	12747	14323	12657	5215	4779	5230	22115	18343	22258	37233	32712	31774
	Pp3c5_11880	response to abscisic acid	278	308	300	25345	25176	35183	24701	27195	23134	2240	2058	2153	50085	42129	47752	59468	47376	52507
	Pp3c9_17220	response to abscisic acid	52	59	54	161	158	210	172	164	138	548	506	499	110	87	118	358	323	314
	Pp3c9_2110	response to abscisic acid	66	80	70	490	520	605	1143	1228	1353	210	148	174	1474	1466	1583	4201	3952	3705
	Pp3c16_13139	negative regulation of abscisic acid-activated signaling pathway	10	11	5	350	230	550	219	206	207	16	13	6	420	490	463	203	158	114
	Pp3c8_21000	cellular response to cytokinin stimulus	501	610	583	293	257	417	226	267	215	459	378	359	64	89	74	99	68	77
	Pp3c6_16050	regulation of cytokinin-activated signaling pathway	398	440	415	276	301	380	282	312	276	240	180	218	100	103	109	91	98	83
	Pp3c14_16580	hormone transport	1509	1821	1516	274	263	405	277	289	319	548	475	446	121	137	176	120	114	97
	Pp3c14_14690	response to hormone	338	383	349	1552	1413	2135	847	913	840	305	270	223	783	854	919	859	745	786
	Pp3c6_16870	peptide hormone processing	5	8	2	2	3	3	2	1	0	60	139	35	31	25	140	17	19	23
	Pp3c4_3140	cellular response to steroid hormone stimulus	96	128	117	115	90	140	63	68	69	382	320	265	328	266	326	217	208	161
	Pp3c10_6430	auxin homeostasis	354	430	377	164	157	244	145	153	183	70	60	83	21	33	39	41	37	31
	Pp3c11_19460	auxin homeostasis	423	490	432	196	173	301	188	227	202	344	303	319	142	106	117	53	60	65
	Pp3c11_22340	auxin polar transport	1990	2597	2166	4380	2966	6764	1442	1935	1754	754	489	559	1617	1424	1679	463	366	371
	Pp3c27_3260	auxin polar transport	349	392	417	181	146	197	116	119	144	213	208	245	64	72	74	23	37	23
	Pp3c6_7260	auxin polar transport	18989	23071	19523	15160	13897	21970	6226	6772	6341	3557	2822	2561	2670	2573	2873	1095	951	878
	Pp3c17_16450	auxin polar transport	47	56	46	29	29	57	37	46	29	16	14	17	17	13	11	17	8	6
	Pp3c24_2970	auxin polar transport	6	22	23	4	3	8	6	6	4	121	128	102	10	17	12	9	8	12
	Pp3c23_10200	auxin polar transport	143	145	133	36	25	41	19	32	23	387	364	312	68	70	72	56	42	26
	Pp3c14_8850	auxin polar transport	241	309	238	44	40	51	83	80	75	53	58	70	9	11	5	21	6	2
	Pp3c9_620	auxin polar transport	47	68	61	7	5	14	19	15	11	360	369	321	67	45	55	70	64	56
	Pp3c22_23050	auxin polar transport	3	3	3	1	0	5	0	4	1	105	89	60	47	27	25	25	8	17
	Pp3c19_12670	auxin polar transport	0	0	0	0	0	0	0	0	0	4	3	2	0	2	2	0	0	0
	Pp3c15_640	auxin polar transport	39	53	50	29	15	20	19	14	13	386	369	316	288	244	265	186	133	140
	Pp3c12_5490	auxin polar transport	55	48	48	20	21	28	8	15	9	780	724	716	329	259	308	195	118	131
	Pp3c3_9870	auxin polar transport	27	28	26	18	27	21	12	10	22	217	223	151	70	70	69	95	91	76
	Pp3c3_37540	auxin polar transport	764	822	747	599	534	875	642	708	719	113	77	102	568	498	550	646	553	479
	Pp3c12_1700	cellular response to auxin stimulus	456	464	404	893	832	1201	538	672	624	459	471	456	2041	1897	2094	1644	1265	1389
	Pp3c12_26190	cellular response to auxin stimulus	733	891	721	967	996	1460	1094	1211	1193	1200	1107	1107	1439	1209	1378	1912	1478	1594
	Pp3c16_20180	auxin homeostasis	349	384	349	105	111	142	136	174	149	460	434	411	177	161	163	105	80	97
	Pp3c11_1840	response to auxin	758	867	777	252	226	351	182	162	179	258	211	265	33	28	20	17	21	14
	Pp3c11_22970	response to auxin	45	64	48	31	38	49	57	48	46	62	55	41	21	18	22	16	16	12
	Pp3c11_6020	response to auxin	385	533	485	209	181	327	184	175	198	70	78	46	38	37	25	17	26	15
	Pp3c12_26210	response to auxin	117	161	125	105	71	113	91	105	82	131	102	109	42	37	49	42	29	27
	Pp3c17_21950	response to auxin	2	2	4	0	0	1	0	0	0	15	12	12	4	5	10	0	0	0
	Pp3c21_20640	response to auxin	301	360	346	145	161	201	134	190	148	399	360	357	45	34	38	41	34	38
	Pp3c25_2670	response to auxin	68	94	75	77	72	117	77	87	70	79	98	39	40	26	31	28	20	15
	Pp3c27_8050	response to auxin	3	8	4	2	1	1	1	0	2	76	77	65	17	7	13	8	1	6
	Pp3c4_19490	positive regulation of auxin biosynthetic process	115	153	122	217	211	311	133	174	171	213	184	184	68	44	63	48	37	26
	Pp3c10_17060	regulation of auxin biosynthetic process	29	27	29	6	11	9	1	9	7	6	8	10	7	5	5	0	1	1
	Pp3c1_2220	auxin polar transport	980	1148	931	485	490	768	347	347	272	488	396	457	487	392	479	154	127	150
	Pp3c12_11230	auxin efflux	5430	6372	5423	1651	1493	2555	1409	1489	1448	1442	1141	1090	603	562	659	184	191	132
	Pp3c25_5230	auxin efflux	5826	6982	6034	1636	1485	2071	1238	1370	1256	2630	2003	2257	1065	988	1168	349	292	324
	Pp3c12_11990	cellular response to auxin stimulus	13	17	27	11	11	12	0	6	3	5	9	16	10	5	7	5	5	2
	Pp3c13_21970	auxin biosynthetic process	94	115	80	47	47	79	14	19	26	36	29	31	10	14	11	6	10	5
	Pp3c18_8920	auxin biosynthetic process	1246	1413	1147	379	344	595	321	394	386	544	420	546	115	81	103	154	125	94
	Pp3c21_16440	auxin biosynthetic process	469	617	488	167	171	230	127	149	131	178	151	149	121	99	117	154	143	129
	Pp3c1_11500	auxin biosynthetic process	44	48	46	103	113	158	78	99	58	14	4	8	9	14	15	16	13	13
	Pp3c12_6800	auxin-activated signaling pathway	155	176	150	2	5	1	9	8	5	2162	1898	1894	72	45	50	34	29	28
	Pp3c13_4720	auxin-activated signaling pathway	412	496	440	74	47	100	84	91	72	292	232	239	43	49	52	29	22	20
	Pp3c11_26670	response to auxin	9	21	14	67	44	87	37	62	31	91	51	75	112	80	106	229	172	152
	Pp3c12_13910	response to auxin	0	1	2	0	0	1	0	3	0	18	19	5	4	4	5	3	4	5
	Pp3c13_8210	response to auxin	309	392	315	190	202	250	168	211	175	406	399	417	209	219	217	265	260	262
	Pp3c17_21360	response to auxin	559	695	544	267	298	340	296	325	312	668	669	697	599	551	628	572	460	492
	Pp3c19_14120	response to auxin	10	10	16	3	2	7	17	5	15	111	94	90	52	47	41	89	83	62
	Pp3c25_7960	response to auxin	159	189	157	257	187	398	171	151	188	47	31	37	74	63	68	31	19	22
	Pp3c26_7720	response to auxin	786	1013	751	613	481	1049	422	457	454	351	250	293	291	227	277	120	90	76
	Pp3c6_20680	response to auxin	1204	1287	1155	962	1048	1273	1119	1237	1137	1955	1675	1789	1636	1546	1680	1826	1687	1741
	Pp3c6_250	response to auxin	239	253	212	141	144	176	157	226	205	130	133	137	17	14	24	42	50	39
	Pp3c9_7720	response to auxin	5	9	5	4	8	3	0	2	9	256	240	238	137	139	132	166	114	136
	Pp3c4_13010	response to auxin	716	943	799	339	300	526	324	363	349	232	223	280	200	178	200	95	70	86
	Pp3c5_9420	response to auxin	421	532	521	22	20	32	43	37	22	174	144	124	49	25	31	15	12	14
	Pp3c1_14480	response to auxin	1668	1933	1669	305	331	527	251	366	301	523	423	417	217	184	190	155	96	107
	Pp3c11_15930	auxin-activated signaling pathway	0	0	0	0	0	0	0	0	0	5	4	2	0	0	0	1	5	4
	Pp3c11_5900	auxin-activated signaling pathway	494	569	483	387	357	481	394	436	462	419	319	312	96	114	135	124	160	130
	Pp3c13_18910	auxin-activated signaling pathway	0	1	0	0	1	0	0	1	0	24	24	33	15	5	14	19	14	10
	Pp3c13_3290	auxin-activated signaling pathway	1	4	4	3	4	7	5	7	15	47	39	56	3	7	2	37	37	29
	Pp3c16_25880	auxin-activated signaling pathway	2042	2515	2221	1148	961	1710	882	977	925	775	690	622	501	401	461	321	225	213
	Pp3c23_5870	auxin-activated signaling pathway	659	689	651	743	750	1053	725	795	698	1061	959	921	807	757	940	1202	879	1002
	Pp3c24_14090	auxin-activated signaling pathway	335	339	301	217	255	265	294	312	313	862	700	773	442	388	474	551	495	518
	Pp3c25_11830	auxin-activated signaling pathway	535	614	562	211	167	301	242	281	300	240	250	154	73	86	86	52	48	55
	Pp3c9_21330	auxin-activated signaling pathway	990	1048	956	882	815	1263	423	466	493	590	534	526	257	214	262	136	100	72
	Pp3c23_13280	auxin efflux	439	452	373	260	210	356	197	210	232	114	113	92	323	279	335	166	129	110
	Pp3c7_20520	auxin transport	2099	2607	2150	1664	1440	2644	1094	1198	1123	608	451	525	1115	968	1043	403	308	289
	Pp3c11_11790	auxin biosynthetic process	79	99	64	99	95	149	77	80	55	30	17	20	13	22	18	23	21	12
	Pp3c6_21550	response to auxin	2	3	5	0	0	0	0	0	0	4	2	3	1	0	0	0	0	0
	Pp3c14_14420	auxin receptor activity	228	271	256	768	687	1155	538	645	643	266	255	220	301	315	367	277	233	218
	Pp3c4_5170	response to auxin	1404	1743	1548	488	450	685	684	785	697	84	65	62	33	22	32	40	24	24
	Pp3c20_17150	response to auxin	262	367	330	601	519	982	426	418	420	357	314	259	556	531	558	323	296	263
	Pp3c4_370	auxin-activated signaling pathway	566	649	600	649	620	958	547	648	596	244	177	195	338	374	402	296	285	183
	Pp3c7_10630	auxin-activated signaling pathway	307	391	288	437	374	508	299	389	369	114	89	92	199	176	174	279	198	208
	Pp3c2_25890	cellular response to auxin stimulus	2300	2639	2230	1059	956	1516	756	970	939	979	899	819	1631	1528	1751	1031	813	703
	Pp3c3_9790	auxin polar transport	0	0	2	0	0	1	0	2	0	1	0	0	4	6	2	7	2	0
	Pp3c21_13650	auxin homeostasis	114	151	106	191	115	350	68	66	82	34	14	22	85	69	74	30	17	17
	Pp3c19_6990	regulation of auxin polar transport	1705	2114	1836	8487	8056	11543	6456	7570	6760	2050	1803	1654	9359	8448	9650	11390	9723	9877
	Pp3c14_7440	regulation of auxin mediated signaling pathway	239	255	197	228	201	267	216	263	261	296	244	246	92	73	89	126	102	87
	Pp3c3_21040	regulation of auxin polar transport	466	500	425	431	443	553	389	486	463	284	253	272	521	493	553	602	505	458
	Pp3c15_8680	regulation of auxin mediated signaling pathway	186	213	199	236	189	415	281	367	338	270	215	229	377	415	470	127	112	111
	Pp3c11_15260	response to ethylene	878	1038	835	1003	911	1469	894	1002	887	397	280	366	596	508	548	524	419	423
	Pp3c12_17450	response to ethylene	507	654	493	858	771	1166	424	486	502	350	362	311	698	615	699	527	404	329
	Pp3c12_3550	response to ethylene	1727	2077	1729	2082	1907	2929	1541	1812	1904	1046	954	897	1582	1430	1654	1393	1139	1056
	Pp3c17_4820	response to ethylene	725	871	727	229	211	295	217	237	229	322	303	294	755	670	797	533	465	472
	Pp3c19_8310	response to ethylene	12	9	9	16	9	15	1	5	5	5	1	2	23	15	30	12	9	6
	Pp3c8_300	response to ethylene	455	520	433	593	475	818	583	635	627	230	158	170	675	614	697	507	421	439
	Pp3c23_3390	cellular response to ethylene stimulus	907	1062	947	595	555	761	693	806	692	208	89	172	96	65	63	42	50	33
	Pp3c2_34270	cellular response to ethylene stimulus	1457	1675	1557	458	438	608	579	639	571	3997	3741	3542	1608	1468	1789	1006	770	991
	Pp3c8_970	cellular response to ethylene stimulus	774	947	842	85	98	140	79	92	97	1634	1568	1351	222	175	225	59	42	50
	Pp3c12_10790	response to ethylene	24	34	18	7	1	2	4	5	2	15	15	13	3	3	3	1	1	0
	Pp3c24_2840	response to ethylene	21	40	23	35	21	47	17	29	26	264	203	199	39	46	56	48	32	24
	Pp3c25_1760	response to ethylene	147	182	169	2	8	3	5	2	5	25	31	19	0	0	4	0	0	1
	Pp3c13_4270	ethylene-activated signaling pathway	56	57	54	7	5	4	1	4	1	12	6	7	2	3	3	3	1	1
	Pp3c14_3310	ethylene-activated signaling pathway	287	328	283	46	65	65	45	51	51	64	36	53	2	2	5	4	2	5
	Pp3c14_9940	ethylene-activated signaling pathway	63	90	78	40	51	67	13	7	6	42	35	23	3	3	5	1	1	0
	Pp3c1_14230	ethylene-activated signaling pathway	41	33	41	3	7	8	1	5	2	293	267	282	9	7	3	4	3	2
	Pp3c1_27710	ethylene-activated signaling pathway	830	982	843	128	107	139	110	137	108	241	194	189	72	77	89	109	82	74
	Pp3c20_13520	ethylene-activated signaling pathway	1722	2200	1880	605	521	972	562	671	585	1112	989	938	1205	1108	1245	651	540	584
	Pp3c22_20520	ethylene-activated signaling pathway	1423	1651	1470	231	227	277	276	344	316	190	181	195	396	353	394	246	197	215
	Pp3c25_1190	ethylene-activated signaling pathway	114	155	147	35	35	49	12	11	15	25	19	9	0	1	0	0	0	2
	Pp3c25_12880	ethylene-activated signaling pathway	23	23	20	1	0	0	0	1	1	21	29	29	8	7	11	7	1	3
	Pp3c27_5350	ethylene-activated signaling pathway	937	1192	996	372	311	565	345	381	383	513	553	396	185	228	234	200	167	131
	Pp3c27_5490	ethylene-activated signaling pathway	539	610	531	77	60	91	50	41	51	101	96	72	11	14	9	14	14	2
	Pp3c7_20170	ethylene-activated signaling pathway	354	460	380	38	48	71	44	69	70	172	148	140	19	9	14	9	13	7
	Pp3c7_2300	ethylene-activated signaling pathway	5	7	7	2	2	4	0	1	0	6	5	6	14	5	2	16	21	5
	Pp3c8_24200	ethylene-activated signaling pathway	58	99	81	39	26	57	14	11	6	44	35	28	9	5	11	2	2	5
	Pp3c11_26130	cellular response to ethylene stimulus	16	15	16	8	16	17	12	19	19	84	71	83	93	40	66	68	56	89
	Pp3c20_1770	cellular response to ethylene stimulus	3	2	6	6	3	4	2	6	1	1	0	3	4	2	2	37	39	33
	Pp3c16_13280	ethylene-activated signaling pathway	166	172	177	90	93	145	116	142	158	29	29	26	57	36	43	59	91	49
	Pp3c4_25130	ethylene-activated signaling pathway	150	206	131	471	478	670	370	368	376	29	36	26	481	504	501	465	383	367
	Pp3c6_9830	ethylene-activated signaling pathway	246	276	254	130	101	189	171	191	172	103	66	84	45	55	38	36	32	19
	Pp3c7_17700	ethylene-activated signaling pathway	1137	1455	1181	1439	1115	2146	600	666	591	146	74	107	315	254	290	125	106	102
	Pp3c12_12980	negative regulation of ethylene-activated signaling pathway	800	975	883	548	461	799	389	447	478	306	196	190	134	112	161	75	51	58
	Pp3c10_3440	hormone-mediated signaling pathway	31	24	23	32	33	51	28	34	23	11	9	10	13	8	14	19	19	7
	Pp3c1_23370	jasmonic acid metabolic process	1484	1829	1501	1424	1396	1915	1323	1498	1352	939	940	889	1388	1209	1516	1853	1481	1653
	Pp3c13_21400	response to gibberellin	61	72	56	45	33	59	56	36	46	785	663	677	133	129	157	163	132	156
	Pp3c25_8200	response to gibberellin	586	742	601	364	330	506	263	278	247	201	189	186	67	66	66	53	58	42
	Pp3c20_18670	gibberellic acid homeostasis	9	8	5	1	0	1	0	1	2	39	48	30	1	4	2	15	11	11
	Pp3c1_2460	gibberellic acid mediated signaling pathway	0	1	0	2	4	5	0	0	3	0	0	1	0	1	0	0	0	0
	Pp3c20_14530	jasmonic acid biosynthetic process	6	2	2	5	0	0	1	1	2	89	81	83	15	9	12	14	10	11
	Pp3c4_10250	jasmonic acid biosynthetic process	23	22	19	10	6	17	12	10	8	139	112	90	40	44	45	32	18	18
	Pp3c4_18160	jasmonic acid biosynthetic process	396	429	362	309	317	346	284	288	310	2000	1744	1610	407	419	457	510	447	393
	Pp3c5_3300	jasmonic acid biosynthetic process	2500	3212	2711	1448	1358	1915	1186	1354	1168	8018	6861	6825	4734	4227	4862	1983	1707	1788
	Pp3c7_25640	jasmonic acid biosynthetic process	1062	1334	1121	431	503	648	266	241	223	5428	4920	4818	2332	2041	2473	1340	1157	1295
	Pp3c10_20960	jasmonic acid metabolic process	2493	2903	2560	1554	1513	2031	929	1082	1063	1587	1355	1318	588	529	682	416	351	319
	Pp3c16_13490	regulation of jasmonic acid mediated signaling pathway	2143	2389	2016	914	895	1206	728	890	762	1976	1597	1513	1231	1209	1281	1210	986	961
	Pp3c17_7680	regulation of jasmonic acid mediated signaling pathway	349	408	342	115	130	144	68	70	68	412	307	362	66	54	67	45	36	39
	Pp3c21_11410	regulation of jasmonic acid biosynthetic process	39	39	35	33	42	51	63	75	29	260	256	225	61	48	54	109	98	81
	Pp3c4_22920	regulation of jasmonic acid biosynthetic process	15	20	8	17	9	7	10	15	18	41	34	50	13	29	15	41	42	44
	Pp3c4_21340	response to jasmonic acid	3	2	3	4	3	5	2	3	2	18	31	20	8	10	18	4	5	11
	Pp3c15_23510	response to jasmonic acid	4	3	3	2	2	1	3	1	2	26	29	44	6	9	19	16	8	15
	Pp3c21_15150	jasmonic acid mediated signaling pathway	1140	1317	1099	923	788	1394	639	733	714	388	388	281	321	353	311	226	179	111
	Pp3c14_90	regulation of jasmonic acid mediated signaling pathway	2294	2890	2515	2863	2296	4127	1584	1830	1881	754	517	564	781	763	772	368	347	286
	Pp3c16_13450	regulation of jasmonic acid mediated signaling pathway	697	868	743	506	425	697	368	414	365	278	261	234	493	466	449	305	244	212
	Pp3c21_7570	regulation of jasmonic acid mediated signaling pathway	971	1043	947	414	426	605	402	410	521	344	241	225	140	153	152	162	163	137
	Pp3c2_19780	jasmonic acid mediated signaling pathway	1581	2052	1690	2429	2113	3757	1549	1698	1573	428	308	409	1642	1441	1519	777	624	599
	Pp3c25_950	jasmonic acid mediated signaling pathway	4469	5580	4526	3101	2588	4203	1779	1915	2028	1167	1056	998	1042	987	1097	397	335	322
	Pp3c25_2660	jasmonic acid mediated signaling pathway	1439	1681	1567	1300	1211	1976	1002	1015	870	682	601	474	517	521	523	444	354	299
	Pp3c22_6020	jasmonic acid mediated signaling pathway	1677	2050	1766	882	690	1211	832	927	767	741	665	627	332	317	359	357	255	219
	Pp3c12_4230	jasmonic acid mediated signaling pathway	631	817	658	657	613	949	561	612	567	125	102	125	145	140	134	107	117	89
	Pp3c11_19990	jasmonic acid mediated signaling pathway	833	1000	872	918	806	1267	698	754	720	201	163	199	156	140	136	126	108	82
	Pp3c20_1800	response to cytokinin	512	692	601	1843	1810	2538	1107	1210	1234	403	317	311	1795	1764	1991	1447	1327	1255
	Pp3c13_14480	response to cytokinin	8246	10451	8541	2368	1939	3650	947	1076	993	4032	3193	3243	415	378	431	500	387	352
	Pp3c15_14720	response to cytokinin	4168	4847	4028	1212	1250	1431	1380	1556	1392	5786	5597	5369	3694	3040	3800	3001	2479	2726
	Pp3c15_7930	response to cytokinin	3962	4707	4150	2378	2594	2969	1348	1629	1360	1449	1264	1477	1504	1262	1511	887	680	764
	Pp3c20_13600	response to cytokinin	121	135	126	105	102	135	21	38	37	94	79	69	25	24	33	12	14	15
	Pp3c20_2930	response to cytokinin	141	193	165	98	109	143	38	65	40	142	132	152	31	31	29	37	26	18
	Pp3c22_5800	response to cytokinin	2818	3404	2854	1140	1218	1424	814	942	934	1487	1232	1327	793	751	822	453	453	404
	Pp3c24_20960	response to cytokinin	3861	4404	3986	2210	2394	3021	1395	1526	1355	4103	3779	3878	3050	2549	3288	2404	1952	2171
	Pp3c8_16580	response to cytokinin	4096	4650	3995	1651	1702	1993	942	1080	903	2278	2041	2075	1531	1234	1486	898	771	846
	Pp3c14_1310	negative regulation of cytokinin-activated signaling pathway	2	1	0	0	1	1	4	0	0	23	16	18	1	0	3	0	0	0
	Pp3c14_17660	negative regulation of cytokinin-activated signaling pathway	120	142	116	71	95	87	68	62	55	185	211	200	91	80	102	81	76	59
	Pp3c13_19630	cytokinin biosynthetic process	21	24	20	5	9	6	6	5	9	56	63	66	26	29	19	35	32	20
	Pp3c27_3060	cytokinin biosynthetic process	108	149	115	37	50	66	51	69	69	254	219	195	52	71	57	97	93	97
	Pp3c10_18660	response to cytokinin	1118	1299	1133	4170	4216	5068	4528	4870	4395	2115	2047	2015	15215	13523	15724	17625	14822	15493
	Pp3c11_21670	response to cytokinin	165	196	138	26	24	30	56	43	53	116	83	89	32	32	27	54	43	29
	Pp3c18_22450	response to cytokinin	489	534	443	1060	1039	1215	1026	1061	1114	425	410	411	1499	1296	1516	1634	1475	1395
	Pp3c19_10230	response to cytokinin	1032	1209	987	3450	3173	4856	700	928	770	266	186	211	520	493	562	168	152	133
	Pp3c23_6560	response to cytokinin	197	207	179	476	431	572	332	303	306	221	222	185	324	328	383	296	250	240
	Pp3c24_11070	response to cytokinin	95	115	98	35	31	52	51	36	28	61	85	65	6	7	10	9	16	9
	Pp3c3_15470	negative regulation of cytokinin-activated signaling pathway	1426	1761	1547	190	179	269	170	178	175	858	703	794	183	128	161	151	124	136
	Pp3c11_17830	cellular response to cytokine stimulus	897	1026	893	1718	1409	2723	769	910	732	823	872	591	979	1051	1056	918	735	704
	Pp3c5_1570	auxin-activated signaling pathway; response to ethylene	8	3	8	1	3	3	14	3	9	37	36	32	11	1	11	6	5	8
	Pp3c16_10570	response to auxin；response to cytokine	11	13	6	6	5	6	3	4	2	9	17	9	6	1	1	1	0	0
	Pp3c24_16260	response to auxin；induced systemic resistance; jasmonic acid mediated signaling pathway	88	110	105	19	21	44	11	10	11	30	19	24	2	4	7	0	1	0
	Pp3c24_17930	response to auxin； response to salicylic acid；response to gibberellin	185	218	180	82	72	120	92	88	81	262	226	181	24	21	28	43	30	22
	Pp3c25_11860	response to auxin；response to gibberellin	2	0	0	0	0	0	0	0	0	19	19	9	1	3	3	1	0	0
	Pp3c27_2050	auxin polar transport； cytokinin-activated signaling pathway；ethylene-activated signaling pathway	2302	2709	2358	788	618	1206	481	568	544	559	487	458	411	359	405	336	262	258
	Pp3c12_15190	cellular response to auxin stimulus；response to cytokinin；cellular response to auxin stimulus	129	154	156	87	77	95	52	47	58	111	111	88	194	154	155	85	59	53
	Pp3c9_25570	ethylene-activated signaling pathway；auxin-activated signaling pathway	353	439	396	13	21	25	41	49	34	97	96	100	21	15	15	14	5	7
	Pp3c11_3190	response to jasmonic acid；response to auxin；response to salicylic acid	15	21	7	2891	2487	3995	1702	1977	1932	9	9	9	4805	4472	5269	3082	2395	2239
	Pp3c21_10800	cytokinin-activated signaling pathway；response to auxin	854	1077	943	721	596	1172	578	680	713	277	228	287	208	261	224	189	148	129
	Pp3c21_15570	response to auxin ；systemic acquired resistance, salicylic acid mediated signaling pathway	205	256	227	224	201	329	111	117	134	105	69	71	104	116	93	38	35	23
	Pp3c21_7130	response to ABA ；response to auxin	41	37	52	38	47	63	64	83	54	454	363	386	203	265	240	230	226	176
	Pp3c25_160	response to jasmonic acid ；response to auxin	2	4	4	31	15	47	25	32	39	10	3	5	144	193	193	287	188	126
	Pp3c26_9880	response to auxin;response to ethylene;response to cytokinin	35	27	34	12	14	15	13	23	16	3	1	10	2	1	6	1	0	1
	Pp3c12_8200	response to auxin;response to cytokinin	451	566	493	326	331	440	271	343	310	189	189	180	84	134	83	60	79	54
	Pp3c25_3170	response to auxin;response to ethylene	32	34	23	9	14	26	27	38	26	107	108	100	37	23	23	40	37	38
	Pp3c15_24980	response to auxin;response to ethylene	329	403	340	27	41	74	85	75	69	257	189	205	32	34	22	55	25	33
	Pp3c10_15350	response to auxin;response to ethylene;response to gibberellin	763	866	720	1106	1075	1616	739	914	781	296	267	248	517	496	628	580	504	405
	Pp3c22_13550	response to auxin;response to ethylene	52	43	31	102	117	172	119	109	121	23	28	33	62	63	78	51	52	42
	Pp3c8_300	response to auxin;response to ethylene;response to gibberellin	455	520	433	593	475	818	583	635	627	230	158	170	675	614	697	507	421	439
	Pp3c12_17450	response to ethylene;response to gibberellin	507	654	493	858	771	1166	424	486	502	350	362	311	698	615	699	527	404	329
	Pp3c20_7290	response to absicsic acid;response to gibberellin	167	203	151	682	531	1120	320	421	392	51	42	41	452	383	337	204	149	172
	Pp3c26_14320	response to absicsic acid;response to gibberellin	113	116	116	255	237	311	197	201	211	83	86	99	180	191	209	227	234	163
	Pp3c2_18410	response to absicsic acid;response to gibberellin	4	2	4	0	0	0	0	0	0	8	1	5	0	1	0	0	0	0
	Pp3c8_4400	response to absicsic acid;response to gibberellin	508	632	520	227	215	318	108	144	116	155	100	127	103	71	89	81	60	64
	Pp3c10_19270	response to absicsic acid;response to jasmonic acid	24	20	17	0	1	1	7	6	7	37	26	28	3	7	5	1	2	4
	Pp3c26_13260	response to ethylene;response to jasmonic acid	88	110	105	19	21	44	11	10	11	30	19	24	2	4	7	0	1	0
	Pp3c19_15790	response to absicsic acid;response to jasmonic acid	584	635	491	222	247	259	69	61	78	130	139	120	118	93	103	35	27	30
	Pp3c10_20000	response to ethylene;response to jasmonic acid	42	60	45	467	392	745	153	188	174	19	17	28	527	401	497	307	206	218
	Pp3c6_16660	response to salicylic acid;response to jasmonic acid	34	48	34	2	3	2	3	6	4	84	73	81	6	1	9	7	7	10
	Pp3c8_16430	response to salicylic acid;response to jasmonic acid	1487	1689	1481	1520	1532	1949	1467	1645	1501	2346	2110	2143	2016	1878	2324	2202	1956	2015
Supplemental table S8 Abundance change of individual different expression genes involved in response to hormone.

## Sheet: Supplemental Table 8
Supplemental table S8 Primer pairs used in Quantitative Real-Time PCR
Accession No.	Forward Primer	Reverse Primer
Pp3c24_6610	AGCATTATATCAATGTTCACGGTT	GTCCGAGTATGTGCTGATTTAC
Pp3c6_27190	CATGCTGTCACAGTGGAAATCA	CTATTGGGCATTCGGAGATTC
Pp3c9_17560	ACGAGTATCAGACCTTATTGGC	ACTCCAGTGATACAGAACGCAT
Pp3c24_2970	TTGTTCATGGGATTGGGCGACC	TTCCAAATATCACCGCAGTACTG
Pp3c9_3590	GTCTTTTATGGAATCGTTGGGT	CCACAACTTCAAAAACCACATC
Pp3c6_21370	GTGGAGTGGGACGAATCA	ACCTTGCCCACACACCTTCT
Pp3c4_12970	ACATATACAGGGGGACCCCAA	CTCAAAAAGCCTAAAGAAGCG
Pp3c13_4720	ATGGACCCTGGAGAGAGACGA	CACACCACATAAAAGGCGTTC
Pp3c14_16990	GCTGAGAAAGTGGAGAAGAGGA	ATAATAACGGAGGACAGCCATC
Pp3c15_21880	ACCATCCTTTATCGATTGCAAG	TCCCCCAGTTTGCTCATAGTCT
Pp3c15_9710	ACCGCTACAAACACAGCAGTCC	TGACTTGGAGGTTGAAATATCG
Pp3c12_11230	GGTCTCTGAGGTTGCCGTAAAG	TTGAAGTTGGCCGCTCCAC
Pp3c1_11500	CGGGCTGTGCTGGGTGAT	TCAAGAGCGGCACCATCA
Pp3c23_10200	TTTTCGCCGTCCCCCTT	CAAGCGGGGAAGTCTGG
Pp3c11_11790	TGCCGCCCGCTTCAA	GGTGGTTGCGTCGGGG
Pp3c17_16450	AGTCGGCAAGGAAGCACTGA	TAAAGCTGTGATCGTAGTGATGACG
Pp3c13_21970	GGTTGGGGAGGAAAGGGAT	ACGCCTCCGAGTCTCACAA
Pp3c14_8850	GTCAAGAATGGAAGTCGGC	CACCCTCCCAGATGAACTT
Pp3c19_12670	TGTCGTTGCCCACATCCT	GGAAGGAGGAGGGTGAGG
Pp3c6_7260	TCGTGGGCCAGTATTCACTGTA	CGTCCGTTACTACTTTGTTCTA
Pp3c8_14720	AGTACATCAGCGGGCAGTATTGTGG	GCACTTACGACACTTCTCTGACG
>Pp3c4_13010	TGGAAGTTTCGGCACATATACA	CGACCGTCTCACTCCCACA
>Pp3c5_9420	GCATATTGAACAGGTAGTTGCATG	CTGCGCAAACACCTCATCAG
>Pp3c6_26890	GCTGATACAGAAACAGACGAGGTA	ACCGTTGTTTGCATCACTTTG
>Pp3c9_21330	AGTCTTGTTGCTACAGGGAAAAGA	GTTGCTGCTGCATCCGC
>Pp3c1_14480	GCAATGGATCAAGGTGAGAGA	GCTTCCTTTTGGGTTGACACA
>Pp3c3_9870	GGACATATTCTTCAGTATCATGAAGTG	CGCTGGAAGACGCAATAAGT
>Pp3c12_5490	CAGCTGGGCAGATAGGCC	GCATATCTGGCTTTGTGCTCC
>Pp3c15_640	GTCCAACCAGGTCGCGC	CCGACGACGCCGTAGAA
>Pp3c22_23050	TCGGCTCAGGTGGGACAA	ACACCCTCCTTCTCCTTCC
>Pp3c9_620	TCCAACCAGGTCGCGC	ACCAGCAGCCGATTACACC
Pp3c2_25890	TCATGTCCCGATGAGGGG	CACAGGAGGAAGTGAAACCAAT
Supplemental table S1 Primer pairs used in Quantitative Real-Time PCR.
